# Supplementary material for: RNA-on-X 1 and 2 in Drosophila melanogaster fulfill separate functions in dosage compensation
Source: PLoS Genet. 2018 Dec 10;14(12):e1007842. doi: 10.1371/journal.pgen.1007842 (PMC6301720; doi:10.1371/journal.pgen.1007842)
Supplement: S2 Table — (XLSX) [file pgen.1007842.s002.xlsx]

## Sheet: Sheet1
flybase_gene_id	chromosome_name	flybasename_gene	gene_center	baseMean	roX1_log2FoldChange	roX2_log2FoldChange	roX1roX2_log2FoldChange	distance_to_HAS	distance_to_pionX	SL2_MOF_gene_binding_average	SL2_MSL1_gene_binding_average	SL2_MSL3_gene_binding_average	Testis_Enrichment
FBgn0000028	X	acj6	15364651	342.754	-0.199124	-0.330147	0.146888	82653	1960	0.146786	0.125904	0.241038	1.18
FBgn0000077	X	amx	9246625	455.547	-0.0784595	-0.00970928	-0.344001	8584	8604	1.28737	1.30447	1.01916	0.4
FBgn0000084	X	AnxB10	20172479	158.724	-0.0917684	-0.245076	-1.19663	13290	5557	0.540965	0.573608	0.549191	0.77
FBgn0000108	X	Appl	554772	18782.7	0.106018	0.22142	-0.0303778	68297	5726	-0.217907	-0.266234	-0.204609	0.05
FBgn0000117	X	arm	1896023	15134.8	-0.102633	-0.290026	-0.752161	2299	15023	1.32252	1.43952	1.25959	0.78
FBgn0000137	X	ase	461961	112.392	-0.178778	-0.403808	0.113166	10928	7387	0.0424138	0.0691826	0.0593755	-1
FBgn0000152	X	Axs	16681992	403.833	-0.199727	0.0218934	-1.18622	26916	1605	0.607109	0.879774	0.772442	0.48
FBgn0000163	X	baz	17180355	2180.04	-0.402901	-0.307672	-0.665098	12839	5483	0.690187	0.788104	0.75114	1.49
FBgn0000173	X	ben	13998075	5490.83	0.164803	-0.28805	-0.23998	1156	3073	0.859102	1.07116	0.650817	0.81
FBgn0000179	X	bi	4449251	917.188	-0.15627	-0.395704	0.0103231	87487	13679	0.299414	0.200193	0.241899	-1
FBgn0000221	X	brn	4105066	275.29	0.00190093	0.188882	-0.350998	22738	448	0.787068	0.156128	0.297145	3.06
FBgn0000233	X	btd	9695872	155.407	-0.571957	-0.312038	-0.113422	9128	1995	0.232217	0.138784	0.241239	-1
FBgn0000257	X	car	19567710	947.522	-0.224294	-0.242361	-0.646017	2254	16404	1.02004	1.03638	0.975989	1.04
FBgn0000259	X	CkIIbeta	11797060	8262.93	0.135345	-0.214385	-0.684685	656	624	1.42244	1.50727	1.19713	1.67
FBgn0000316	X	cin	257071	1847.19	-0.0750442	-0.267899	-0.748638	215818	56370	NA	NA	NA	0.86
FBgn0000319	X	Chc	15831738	16737.5	0.0466447	-0.627358	-0.932013	3016	8074	0.90185	0.943436	0.765926	0.83
FBgn0000330	X	cm	7010075	1152.46	0.238765	-0.154587	-0.517087	197871	91931	0.3302	0.393813	0.312899	0.96
FBgn0000346	X	comt	13260754	3558.96	0.0789461	-0.106787	-0.275789	2745	2750	0.607723	0.693007	0.699231	1.52
FBgn0000376	X	crm	2736510	1809.82	-0.551925	0.0592122	-0.492493	1921	7601	1.86894	1.94475	1.69878	-1
FBgn0000377	X	crn	2248788	1825.71	-0.117388	-0.126444	-0.636625	16829	6494	1.07495	0.832191	0.77388	0.81
FBgn0000382	X	csw	2104967	7378.74	-0.0946942	-0.0948947	-0.0577271	16942	8889	0.72568	0.754919	0.680632	0.4
FBgn0000394	X	cv	5691543	1315	-0.177264	0.0736161	-0.891257	1617	4329	0.712541	0.723859	0.297041	0.33
FBgn0000427	X	Dec-01	7870191	21.9224	-0.976429	-0.840516	-0.778177	26668	60246	-0.363182	-0.169783	-0.263376	-1
FBgn0000459	X	disco	16213674	1022.2	-0.311491	-0.345602	-0.210852	60500	24847	0.236544	0.20162	0.388479	-1
FBgn0000479	X	dnc	3260103	11307.9	-0.21057	-0.303801	-0.102934	222386	25086	0.111255	0.0875512	0.133956	0.17
FBgn0000482	X	dor	1666751	1356.4	-0.0673951	-0.0931464	-0.423704	27223	24872	1.09206	1.05586	0.993993	0.64
FBgn0000499	X	dsh	11357302	1314.13	-0.175483	-0.31648	-0.623778	3537	3503	0.770489	0.975543	1.02563	4.06
FBgn0000520	X	dwg	2728870	976.627	-0.30421	-0.0148878	-0.31758	3437	39	1.0737	1.18004	1.01103	-1
FBgn0000524	X	dx	6536287	776.937	-0.0851305	-0.337798	-0.468258	1617	546	1.56037	1.75718	1.52194	-1
FBgn0000535	X	eag	14982733	3421.97	0.0326616	0.0312523	0.401579	69431	1959	0.230899	0.108418	0.137999	0.03
FBgn0000536	X	eas	16281973	4858.75	-0.709149	0.0732645	-0.833696	7799	8713	0.499932	0.311442	0.188071	0.63
FBgn0000542	X	ec	3834659	4376.25	-0.187187	-0.00747506	-0.433833	26660	11192	0.0891956	0.126481	0.0749262	-1
FBgn0000611	X	exd	15994488	7245.02	-0.158802	-0.443305	-0.768386	2126	2110	0.703186	0.785677	0.777547	0.59
FBgn0000617	X	e(y)1	17842754	552.612	0.152229	-0.145094	-0.742626	5235	5251	0.877454	0.7234	0.731462	1.21
FBgn0000618	X	e(y)2	11576369	333.743	0.105543	-0.0281076	-0.789676	3880	3287	0.798724	0.962573	0.719192	1.29
FBgn0000635	X	Fas2	4169490	8958.46	-0.169438	-0.450412	-0.258274	41686	42584	-0.0289048	0.0220869	0.114263	0.49
FBgn0000644	X	Fcp3C	3173925	76.5371	0.519833	0.408179	0.342967	308564	2339	0.40107	-0.0190207	-0.125336	-1
FBgn0000667	X	Actn	2033066	58667.3	-0.389215	-0.427457	-1.07015	8097	4945	1.00083	0.93313	0.885401	0.18
FBgn0000709	X	fliI	21342414	2330.81	-0.160431	-0.152269	-0.679755	9884	9932	1.08283	1.21593	1.24913	0.72
FBgn0000711	X	flw	10397888	3442.9	-0.101004	-0.433304	-0.776968	15304	12708	0.428191	0.423337	0.314271	0.52
FBgn0000719	X	fog	22839755	3900.05	-0.459909	-0.430492	-0.323854	169111	40763	0.148335	0.00490264	-0.0813866	0.33
FBgn0000808	X	gd	11986649	5.76335	-1.5244	-0.3789	-0.476134	24300	19537	0.753271	0.657606	0.585057	-1
FBgn0000810	X	fs(1)K10	2244089	1173.03	-0.115984	-0.31075	-0.532243	12130	11193	0.920363	0.911207	0.893501	1.55
FBgn0000826	X	png	1357044	24.3721	-0.728821	2.54196	-2.14894	17760	5991	0.960033	1.00807	0.898643	-1
FBgn0000927	X	fs(1)Ya	2725431	28.4678	-0.636782	0.130893	-1.10488	6327	807	0.61421	0.53007	0.796563	-1
FBgn0000928	X	fs(1)Yb	2722313	80.4836	0.253005	-0.146274	-0.559257	3209	3210	0.662586	0.59248	0.716612	1.02
FBgn0001079	X	fu	18659479	632.06	-0.0966339	-0.149712	-0.650791	4960	4991	0.644427	0.606436	0.646979	-1
FBgn0001083	X	fw	11998414	2436.09	0.379227	-0.223828	-0.758328	12535	9358	0.374328	0.424108	0.578552	-1
FBgn0001087	X	g	13731741	2829.12	0.0635954	-0.2195	-0.433004	4638	542	0.911277	0.936327	0.930871	0.75
FBgn0001090	X	bnb	18795966	8497.3	0.275754	-0.24081	-0.531784	5892	5875	0.708838	0.50216	0.735669	0.65
FBgn0001092	X	Gapdh2	15868903	63323.6	0.188004	-0.41278	-1.13677	6921	13877	0.660329	0.733113	0.770918	0.25
FBgn0001105	X	Gbeta13F	15863145	17083.1	-0.0305919	-0.357927	-0.593984	2486	19635	1.82854	2.08452	1.49629	1.2
FBgn0001145	X	Gs2	11426514	58522.8	-0.380659	-0.350545	-0.329942	28945	23040	0.270243	0.291865	0.295418	0.14
FBgn0001150	X	gt	2428040	114.772	0.214638	-2.32623	0.00697545	15979	9389	-0.104753	-0.0790865	0.0426939	-1
FBgn0001186	X	Hex-A	9587744	16970.6	-0.150498	-0.231581	-0.389616	14215	34536	0.57664	0.664357	0.482784	0.8
FBgn0001189	X	hfw	1671589	1578.17	-0.156404	-0.299697	-0.766914	22385	20034	0.999149	1.06711	1.16891	0.73
FBgn0001206	X	Hmr	10593387	803.67	-0.197422	-0.17915	-0.466624	4767	4758	0.668411	0.693286	0.627217	1.52
FBgn0001250	X	if	16767811	11664.6	-0.351557	-0.503635	-0.916836	30558	12682	0.397805	0.481857	0.531157	0.31
FBgn0001330	X	kz	2239946	1003.24	-0.269866	-0.209948	-0.938425	7987	15336	1.05822	1.03559	1.11723	-1
FBgn0001341	X	l(1)1Bi	631703	1492.38	-0.051317	-0.361376	-0.811288	4326	15655	0.644138	0.766946	0.644201	2.04
FBgn0001404	X	egh	2593807	4565.58	-0.441163	-0.513224	-0.778697	5195	5501	1.06461	1.1887	1.22116	0.47
FBgn0001491	X	l(1)10Bb	11324801	929.533	-0.227729	-0.21039	-0.897014	36038	4187	0.499473	0.386156	0.189633	4.16
FBgn0001565	X	Hlc	21386732	9846.37	-0.164158	0.0474013	-0.255955	1347	543	1.04164	1.29666	1.18004	0.35
FBgn0001612	X	Grip91	13740626	757.323	-0.245419	-0.330444	-0.461682	4247	4429	1.02868	0.946753	0.956657	2.1
FBgn0001624	X	dlg1	11389720	12820.3	-0.201057	-0.413908	-0.784963	7849	7841	0.786179	0.676714	0.719757	0.36
FBgn0002561	X	l(1)sc	410269	7.55886	-0.99458	-0.190869	-0.659214	62620	14294	0.0460438	-0.120667	-0.0859566	-1
FBgn0002562	X	Lsp1alpha	12491636	2.96019	-1.9218	-0.271541	-0.419312	31897	6508	-0.486097	-0.519934	-0.434581	-1
FBgn0002576	X	lz	9294142	39.2258	-0.287137	0.28785	-0.491981	37617	8746	0.486888	0.424991	0.524863	-1
FBgn0002579	X	RpL36	628910	83407.6	-0.136663	0.118563	-0.595876	5841	18448	0.879294	0.6593	0.7013	0.35
FBgn0002590	X	RpS5a	17145926	124650	-0.0781792	-0.00848463	-0.593604	8507	8859	0.737897	0.751607	0.512578	0.43
FBgn0002641	X	mal	20431442	997.303	0.0573454	-0.732891	-0.767248	19617	13606	0.921961	0.778419	0.742706	0.4
FBgn0002707	X	mei-9	4316515	370.186	0.192744	-0.293463	-0.345009	45249	24712	0.712338	0.559722	0.568595	-1
FBgn0002709	X	mei-218	17139490	48.9501	-0.186177	0.0738049	-0.298478	2071	4171	NA	NA	NA	7.93
FBgn0002723	X	Met	11618702	1815.75	-0.336831	-0.413521	-0.783599	38453	4143	0.734434	0.863984	0.979219	0.51
FBgn0002873	X	mud	14253163	486.035	-0.171442	-0.472	-0.580833	20589	24066	0.657991	0.776248	0.807798	9.01
FBgn0002878	X	mus101	13724679	336.147	0.116402	-0.435778	-0.722943	11700	6520	0.702699	0.789465	0.872653	1.33
FBgn0002914	X	Myb	15856327	6152.57	-0.379236	-0.263499	-0.502169	4332	26453	0.88503	0.857731	0.844331	2.81
FBgn0002917	X	na	14271891	4315.84	-0.204386	0.137391	-0.414401	39317	5338	0.173264	0.136044	0.217571	0.22
FBgn0002948	X	nod	11583261	182.487	-0.0784705	0.193999	-0.180334	3012	3072	1.03583	1.15132	1.06723	-1
FBgn0003023	X	otu	8487271	57.9407	-0.789895	-0.647911	-0.409523	56092	23708	0.0719018	0.135069	0.154661	-1
FBgn0003028	X	ovo	5059601	2114.5	0.310037	-0.0990245	-0.341337	16378	2847	0.225287	0.170405	0.265375	-1
FBgn0003048	X	pcx	2231670	2337.59	-0.129366	-0.178876	-0.716775	289	23612	1.27129	1.42295	1.4489	0.99
FBgn0003053	X	peb	4622385	1667.06	-0.550216	-0.80827	-0.486499	62164	6253	0.402582	0.366312	0.481635	0.96
FBgn0003068	X	per	2689180	160.43	-0.157301	-0.0841794	-0.372825	29924	13571	0.490848	0.453465	0.609417	-1
FBgn0003079	X	phl	2319668	1833.7	-0.223281	0.0675435	-0.548521	23906	12961	1.87464	2.0251	1.51102	0.96
FBgn0003086	X	Pig1	3248944	7116.11	0.109045	-0.649098	-0.880638	233545	13927	-0.337907	-0.132238	-0.25645	-1
FBgn0003116	X	pn	2182063	323.376	-0.239216	-0.244625	-0.516577	3159	5187	0.862642	1.16073	1.03654	0.8
FBgn0003132	X	Pp1-13C	15360081	4.67365	-3.15289	1.47586	1.28838	87223	6530	0.146635	0.123228	0.351726	9.89
FBgn0003139	X	PpV	6371990	1876.75	-0.177742	-0.312304	-0.841428	1016	1004	1.30528	1.46712	1.39444	0.57
FBgn0003159	X	ptr	2355652	4756.22	-0.489481	-0.5474	-0.678063	12078	6212	0.626539	0.568493	0.683175	3.17
FBgn0003189	X	r	16662035	7411.5	-0.16114	-0.15147	-0.753582	6959	8868	0.581789	0.585068	0.626564	2.14
FBgn0003204	X	ras	10746799	5578.56	-0.100647	-0.170904	-0.50392	13395	2579	0.578845	0.616459	0.661883	0.23
FBgn0003210	X	rb	4538130	2097.58	0.0644422	-0.321316	-0.75704	6974	1505	1.19189	1.22456	0.981908	1.2
FBgn0003218	X	rdgB	13771120	6348.88	-0.136347	-0.195914	-0.141131	271	266	0.976129	1.05759	1.02754	1.61
FBgn0003277	X	RpII215	11566563	5127.48	-0.219728	-0.529155	-0.8589	13686	13093	0.960882	0.986309	0.934076	0.64
FBgn0003285	X	rst	2962116	1926.64	0.0792754	-0.150025	0.255703	227527	35509	0.168046	0.229065	0.203657	-1
FBgn0003300	X	run	20693995	321.98	-0.607859	-0.273203	-0.122262	172055	19	0.0718411	0.0404702	0.162656	-1
FBgn0003301	X	rut	14806775	3591.54	-0.280913	-0.453101	-0.446742	21759	21735	0.375802	0.297444	0.448673	0.23
FBgn0003302	X	rux	6036776	458.469	-0.32681	0.0687157	-0.0176697	46493	4087	0.568689	0.512722	0.65291	8.06
FBgn0003321	X	sbr	10839922	6002.89	-0.148467	-0.0820466	0.00607594	11772	11768	0.752983	0.737296	0.598383	2.39
FBgn0003345	X	sd	15816026	6300.78	-0.395032	-0.235617	-0.711387	15012	7638	0.963578	0.951582	0.941602	1.34
FBgn0003360	X	sesB	10783925	234285	-0.346674	-0.11449	-0.74526	11941	1383	0.359911	0.389005	0.344769	0.12
FBgn0003366	X	sev	11078870	1331.3	0.135918	-0.103125	-0.306366	66194	23606	0.451628	0.512211	0.582212	0.41
FBgn0003371	X	sgg	2656752	11263.6	-0.217692	-0.551471	-0.45353	29728	18857	0.334501	0.217584	0.261433	1.36
FBgn0003374	X	Sgs4	3250564	4.78929	-2.77308	-0.11368	-0.479217	231925	15547	-0.194828	-0.250332	-0.29132	-1
FBgn0003380	X	Sh	17993777	14337.3	-0.0819372	-0.189407	0.0251042	66958	1962	0.0856526	0.120791	0.15612	0.09
FBgn0003390	X	shf	6775561	1164.99	0.461785	-0.609911	-0.337402	36643	28892	0.889835	0.774795	0.734918	0.39
FBgn0003392	X	shi	15899416	11178.4	-0.0187155	-0.479557	-0.627161	16637	16636	0.801529	0.722189	0.744399	1.72
FBgn0003416	X	sl	16353398	1086.17	-0.184643	-0.424632	-1.05147	3231	3257	1.11736	1.12597	1.13152	0.71
FBgn0003423	X	slgA	21379580	10959.2	-0.0942475	-0.274598	-0.679848	5805	6609	1.32169	1.26057	1.18281	1.15
FBgn0003447	X	sn	7975312	1597.84	0.645703	-0.405289	-0.170017	14173	15608	0.509201	0.505432	0.464908	1.86
FBgn0003449	X	snf	5309871	1840.01	0.0147856	-0.0431089	-0.547158	19488	50288	0.609735	0.497418	0.437172	1.99
FBgn0003463	X	sog	15618358	3465.52	-0.198894	-0.588956	-0.522933	34074	15177	0.28982	0.350354	0.478954	0.29
FBgn0003464	X	sol	21354096	4944.76	-0.356356	-0.0996375	-0.500003	15399	14446	0.97438	0.851026	0.901514	0.94
FBgn0003514	X	sqh	6224100	6708.33	-0.291024	-0.314255	-1.02413	7904	7890	0.582689	0.7725	1.11331	1.23
FBgn0003517	X	sta	1482605	161681	-0.0984776	0.0262731	-0.345415	1016	1012	1.19792	1.35699	0.886688	0.37
FBgn0003559	X	su(f)	23099101	2732.38	-0.171792	-0.0197888	-0.369556	90235	1218	NA	NA	NA	0.83
FBgn0003575	X	su(s)	639825	4283.22	-0.245938	-0.228989	-0.322581	3796	7533	0.904068	0.876608	0.949271	0.63
FBgn0003638	X	su(w[a])	1029409	17778.7	0.0248757	0.162753	-0.215745	13685	13698	NA	NA	NA	0.41
FBgn0003654	X	sw	20232171	1971.95	-0.191657	-0.446931	-0.825	578	611	NA	NA	NA	1.05
FBgn0003655	X	swa	6364563	39.2557	-2.53805	-1.99126	-1.12291	6411	6423	0.866267	0.794138	0.896884	-1
FBgn0003656	X	sws	7962528	3295.48	-0.478162	-0.427025	-0.95182	1389	2977	0.775495	0.845728	0.704299	2.62
FBgn0003714	X	tko	2443144	1318.4	-0.147846	-1.09275	-0.78656	875	3107	0.724549	0.528986	0.256495	0.62
FBgn0003920	X	snRNA:U2:14B	16254767	1.50653	-3.33188	-2.45811	-0.656174	19407	6351	NA	NA	NA	9.58
FBgn0003950	X	unc	21114164	37.916	-0.0912546	0.258506	0.139204	61127	63962	0.30081	0.445776	0.558637	1.56
FBgn0003964	X	usp	2040554	2319.57	-0.177166	-0.281394	-0.506616	1103	2543	0.707136	0.540554	0.546318	0.38
FBgn0003965	X	v	10924801	976.598	0.547812	-6.51666	-7.87717	59002	982	0.338601	0.389306	0.369221	0.06
FBgn0003969	X	vap	16002881	4609.18	-0.0675334	-0.298139	-0.386456	6267	6283	0.700408	0.759183	0.870272	1.14
FBgn0004034	X	y	358877	634.358	1.8943	0.357525	-0.992827	114012	8941	-0.032056	0.0570132	0.0993668	-1
FBgn0004045	X	Yp1	10054654	6.29007	-3.85844	0.653745	-0.981006	17865	5267	0.114586	0.258112	0.142186	3.38
FBgn0004047	X	Yp3	13760546	73.994	0.976226	0.0641121	-1.2398	10303	1493	0.444987	0.449394	0.538587	5.6
FBgn0004050	X	z	2449159	2319.68	-0.126411	0.0331223	-0.442891	2905	2908	0.89101	0.760623	0.530801	2.38
FBgn0004057	X	Zw	19669802	5798.47	0.102624	-0.625036	-0.867238	19567	6758	0.820942	0.891408	1.03589	0.89
FBgn0004066	X	Prosalpha4	16276928	2554.97	0.248127	-0.204979	-0.955314	2754	13758	0.734228	0.61001	0.489219	0.89
FBgn0004102	X	oc	8640420	855.2	-0.0194532	-0.264936	-0.22533	48909	589	0.11429	0.0428584	0.0794057	-1
FBgn0004169	X	up	13598026	184617	-0.137648	-0.38393	-0.895942	66148	8306	0.0723667	0.104139	0.188877	0.2
FBgn0004170	X	sc	396778	4.6978	-0.534105	0.303567	-0.817556	76111	803	-0.150956	-0.170522	-0.121394	-1
FBgn0004198	X	ct	7644003	4716.24	0.196297	-0.0992187	0.174547	41806	16666	0.25244	0.225757	0.28267	0.29
FBgn0004227	X	nonA	16366558	5071.69	0.0089568	-0.29548	-0.409423	9929	9903	0.384146	0.427014	0.346345	0.65
FBgn0004367	X	mei-41	16395774	438.52	0.0746081	0.0491954	-0.534127	13925	13929	0.714752	0.778016	0.895763	-1
FBgn0004368	X	Ptp4E	4947522	4007.85	-0.306475	-0.265326	-0.405994	32758	9956	0.197835	0.205101	0.257199	1.02
FBgn0004370	X	Ptp10D	11649676	8098.83	0.229273	-0.250662	-0.376826	52063	5349	0.329753	0.387141	0.337956	1.59
FBgn0004391	X	shtd	15458992	968.916	-0.134652	-0.338347	-0.629752	11688	5592	0.777489	0.954018	0.97864	3.12
FBgn0004397	X	Vinc	2218457	7854.91	-0.409946	-0.563112	-1.29303	13502	31207	0.765791	0.818018	0.883455	0.62
FBgn0004403	X	RpS14a	7934209	71051.7	-0.144925	0.0868744	-0.511674	25350	25342	0.990735	0.636972	0.550004	0.4
FBgn0004404	X	RpS14b	7935345	28928.2	-0.206711	0.0939046	-0.510698	24214	24206	0.879208	0.595888	0.408479	0.45
FBgn0004432	X	Cyp1	16319021	20163.3	0.345701	-0.117269	-1.5372	1405	8996	0.547116	0.536663	0.257939	0.4
FBgn0004456	X	mew	13236449	4682.98	-0.319038	-0.222815	-0.395341	27050	1208	0.33307	0.406586	0.404578	0.37
FBgn0004598	X	Fur2	16377434	7326.02	-0.024954	-0.186722	-1.04157	4415	4411	0.958182	0.978857	0.938256	0.28
FBgn0004643	X	Zw10	2605510	1055.79	-0.0561543	-0.165467	-0.676442	3569	3050	1.14071	1.17264	1.14029	0.69
FBgn0004646	X	ogre	6982469	7041.94	0.402899	-0.0199931	-0.217037	170265	64325	0.105435	0.149281	0.117656	0.56
FBgn0004647	X	N	3153545	2260.08	0.183539	-0.107815	-0.358062	328944	10149	0.329209	0.355446	0.459728	0.45
FBgn0004648	X	svr	502759	9131.59	0.140712	-0.252696	-0.412453	29870	46287	0.625936	0.747414	0.692036	0.43
FBgn0004649	X	yl	14196586	15.8561	-1.07655	0.0566077	-0.667163	35988	79096	0.212278	0.140746	0.33458	-1
FBgn0004650	X	fs(1)N	1325975	32.8032	-0.336733	-0.647767	-0.289171	48829	11439	0.360264	0.351762	0.380408	2.92
FBgn0004654	X	Pgd	2146851	16095.9	0.132827	-0.554588	-0.956436	3423	22276	0.574171	0.6282	0.706065	0.23
FBgn0004655	X	wapl	2154459	3512.82	-0.179653	-0.186373	-0.32308	1595	29884	1.28251	1.32331	1.30245	0.84
FBgn0004656	X	fs(1)h	8049622	12833.4	-0.271971	-0.244215	-0.443122	153	111	0.849583	1.00253	0.85172	0.35
FBgn0004657	X	mys	8065941	11791.6	-0.18252	-0.434966	-0.898247	1814	2085	0.998568	1.06853	1.08958	0.75
FBgn0004687	X	Mlc-c	5620837	7626.69	-0.314048	-0.564221	-1.25612	4028	16905	0.598394	0.716784	0.653888	1.74
FBgn0004828	X	His3.3B	9154596	21541.1	0.0141768	-0.508645	-0.835368	9592	9534	0.776833	0.488678	0.585396	0.72
FBgn0004832	X	Xpac	4103576	464.991	-0.121509	0.0448727	-0.475445	24228	1938	0.716991	0.655671	0.75052	4.31
FBgn0004854	X	B-H2	17319378	340.121	-0.166143	-0.237926	-0.195967	33534	22149	-0.00658833	-0.0709155	0.087826	2.02
FBgn0004856	X	Bx42	9105237	2948.02	-0.218518	-0.13206	-0.553822	11118	11118	0.857318	0.706032	0.66584	0.84
FBgn0004860	X	ph-d	2119506	1822.8	-0.204651	-0.00965613	-0.0701504	2403	5069	1.085	1.28872	1.21434	-1
FBgn0004861	X	ph-p	2132290	3147.08	0.0525959	0.306781	0.194068	10381	7715	0.845639	1.10402	0.998501	0.32
FBgn0004864	X	hop	11364514	2695.52	-0.177929	-0.248033	-0.521688	3675	3709	0.965381	0.997549	0.996505	1.29
FBgn0004924	X	Top1	15323754	5861	-0.112479	-0.47004	-0.805465	123550	2431	1.34055	1.54397	1.24726	1.95
FBgn0004956	X	os	18307322	74.7794	0.336403	0.308491	-0.205987	67387	1455	0.0961179	0.137358	0.249084	1.99
FBgn0004957	X	por	18378687	464.414	-0.194437	0.065992	-0.756867	2661	23230	0.927737	0.855395	0.832575	1.16
FBgn0004959	X	phm	18687099	382.17	0.757063	-0.345716	-0.999904	32580	32611	0.516762	0.478972	0.63215	-1
FBgn0005390	X	fs(1)M3	5961227	90.6526	-0.58366	-0.190254	0.3763	48953	3577	-0.0347208	0.12506	0.0909962	-1
FBgn0005391	X	Yp2	10051793	23.6261	-2.26914	0.690821	-0.664305	20726	8128	0.178968	0.24554	0.309662	5.4
FBgn0005411	X	U2af50	16357867	4371.49	-0.142597	-0.0815074	-0.425183	1238	1212	1.82721	1.80879	1.36411	2.45
FBgn0005427	X	ewg	274113	4511.3	-0.499295	-0.168698	0.0022602	198776	73412	0.506158	0.363408	0.339259	0.4
FBgn0005670	X	Cyp4d1	2160662	1067.7	4.0437	3.2631	2.95101	4608	26588	0.482296	0.427625	0.547253	0.04
FBgn0008635	X	betaCOP	18383395	5903.1	0.311704	-0.419112	-0.842147	7369	18522	0.791357	0.943701	0.858345	0.71
FBgn0010014	X	CanB	5333474	2514.21	-0.2662	-0.11646	-0.511991	4115	29915	0.337106	0.0145728	-0.0107639	0.06
FBgn0010019	X	Cyp4g1	468196	16164.5	0.5962	0.207133	0.647311	4693	13622	0.258961	0.391333	0.493871	0.03
FBgn0010194	X	Wnt5	18503403	1172.25	-0.0376037	-0.17418	-0.325984	7724	7733	0.969011	1.11067	1.04533	-1
FBgn0010198	X	RpS15Aa	13336671	111437	-0.0827983	0.0318048	-0.501147	1205	5186	NA	NA	NA	0.38
FBgn0010240	X	Lcch3	15926817	995.185	-0.105608	0.092593	-0.364299	44038	21175	0.894169	1.21254	1.00307	-1
FBgn0010269	X	Dsor1	9248689	1429.17	0.028323	0.21778	-0.35708	6520	6540	1.07134	0.958557	0.843943	0.56
FBgn0010292	X	bys	7902761	2008.49	-0.243729	-0.11547	-0.834153	5902	56790	0.746242	0.706138	0.762964	1.36
FBgn0010294	X	ng2	3240298	44.9869	0.00109481	-0.655675	-0.563521	242191	5281	0.0624494	0.0908119	0.0774851	-1
FBgn0010303	X	hep	13084819	4382.89	-0.31305	-0.217992	-0.557338	4220	347	1.16457	1.33552	1.03942	0.44
FBgn0010315	X	CycD	15908249	967.557	-0.150807	-0.243323	-1.14163	25470	25469	0.759685	0.76977	0.912957	0.88
FBgn0010329	X	Tbh	8011545	2325.66	-0.204726	-0.378441	-0.126244	37924	20334	0.0422053	0.0465712	0.0678744	-1
FBgn0010341	X	Cdc42	19698514	6489.98	-0.187187	-0.462668	-0.97736	9145	9153	0.889357	0.767282	0.670816	0.77
FBgn0010380	X	AP-1-2beta	19732792	5471.08	0.106285	-0.229556	-0.392705	8857	2099	0.767837	0.84841	1.01264	0.73
FBgn0010383	X	Cyp18a1	18690790	3027.03	0.749592	0.330062	-0.605821	36271	36302	0.239077	0.275758	0.414979	0.06
FBgn0010391	X	Gtp-bp	11127982	4967.61	0.166892	-0.158301	-0.738491	17082	12143	0.76973	0.744898	0.713947	0.8
FBgn0010412	X	RpS19a	16638571	74948	-0.254832	-2.82529e-05	-0.684485	14593	14596	0.843993	0.727733	0.585567	0.41
FBgn0010416	X	TH1	16390129	1391.63	-0.100268	-0.653582	-0.85873	8280	8284	1.08291	1.008	0.72116	1.44
FBgn0011276	X	HLH3B	2680961	113.207	-0.0635844	0.0252096	-0.35112	38143	5352	0.364318	0.328166	0.538156	-1
FBgn0011277	X	HLH4C	4646270	68.3785	-0.820562	0.0531404	-0.452285	38279	10141	0.22925	0.258052	0.314982	-1
FBgn0011280	X	Obp19d	20420296	24.2683	3.16635	-3.00049	-3.61756	8471	2576	0.650755	0.419581	0.619254	0
FBgn0011566	X	Bzd	2607778	712.123	-0.113542	-0.0178403	-0.335009	1301	782	0.935431	1.14339	0.87336	0.54
FBgn0011571	X	caz	16291165	3995.96	-0.0844733	-0.234035	-0.660717	16991	479	1.11148	0.823097	0.761074	0.94
FBgn0011586	X	e(r)	8905196	1912.44	-0.103231	-0.118769	-0.523087	523	485	1.67861	1.83637	1.53639	2.23
FBgn0011606	X	Klp3A	2601605	424.207	0.0343123	0.0416936	-0.346944	2603	2297	1.42639	1.49723	1.25561	8.23
FBgn0011661	X	Moe	8885672	20156.7	0.0250365	-0.508036	-0.737569	11758	7949	1.13071	1.14081	0.934997	0.7
FBgn0011710	X	Sep-01	21359987	1420	-0.0160404	-0.221583	-0.752627	9508	8555	0.945784	0.893996	0.892474	2.34
FBgn0011741	X	Arp6	15736447	1376.85	-0.0511577	0.00803339	-0.589019	2271	5702	1.04508	0.788029	0.928372	0.57
FBgn0011742	X	Arp2	16551129	3753.44	-0.345734	-0.613609	-0.946863	2490	11249	1.24853	1.38172	1.03341	2.14
FBgn0011754	X	PhKgamma	11699765	5962.74	-0.113288	-0.214454	-0.535222	1974	1970	1.21806	1.3578	1.27651	0.59
FBgn0011758	X	B-H1	17400378	352.372	-0.0955567	-0.203183	-0.220874	114534	16872	0.0937874	0.0553248	0.166965	-1
FBgn0011760	X	ctp	4694917	19556.4	-0.0657881	-0.33103	-0.666158	6841	10410	0.946326	0.791729	0.426523	1.95
FBgn0011761	X	dhd	5312648	53.79	-0.0853362	0.316886	-0.891243	16711	50741	0.329904	0.218977	0.0716652	3.8
FBgn0011770	X	Gip	10329374	2791.15	0.221697	-0.489628	-1.41495	53210	15753	0.631626	0.483678	0.509197	0.1
FBgn0011822	X	pcl	436793	802.885	-1.40549	-1.78003	-1.81626	36096	17781	-0.237093	0.0425783	-0.32421	-1
FBgn0011826	X	Pp2B-14D	16557321	3335.46	0.000817497	-0.158393	-0.422448	5133	5057	0.823079	0.900745	0.884942	0.35
FBgn0011834	X	Ser6	20963055	673.765	-2.4906	0.243741	-0.992321	67300	14788	0.0579724	0.219045	0.133294	0.15
FBgn0011837	X	Tis11	12670984	6125.08	0.155873	-0.525679	-0.666648	20050	3243	0.422132	0.241909	0.192358	0.64
FBgn0013432	X	bcn92	2149055	1144.76	-0.106128	-0.321273	-1.10184	1219	24480	1.07107	0.884358	0.584591	1.41
FBgn0013720	X	pck	1471495	3714.79	-0.370853	0.00226709	-0.811909	8874	8907	1.19217	1.14341	1.17911	1.15
FBgn0013987	X	MAPk-Ak2	5762055	4734.44	-0.200177	-0.3336	-0.750575	2216	2200	1.42963	1.6688	1.24352	0.54
FBgn0014024	X	Rnp4F	5320812	1829.71	0.0779341	-0.112136	-0.732304	8547	42577	0.988217	0.901165	0.975528	1.56
FBgn0014026	X	RpL7A	6532122	176192	0.077962	0.0575665	-0.538795	2167	2169	0.671782	0.73292	0.70396	0.42
FBgn0014031	X	Spat	6529837	3227.59	0.827743	0.0389125	-0.619734	4452	4454	0.725409	0.726947	0.777489	0.1
FBgn0014032	X	Sptr	8463867	714.874	0.263488	-0.255203	-1.19297	32688	32711	0.618756	0.3934	0.319617	0.84
FBgn0014133	X	bif	11686855	3645.97	-0.282149	-0.411735	-0.573288	14884	2099	0.808985	0.620077	0.633549	1.29
FBgn0014340	X	mof	5875346	909.258	-0.0563168	0.0220944	-0.417348	36928	2559	1.68471	1.00195	1.0173	1.77
FBgn0014391	X	sun	15848558	7883.25	-0.208225	-0.204674	-1.34714	12101	24894	0.635605	0.701421	0.43709	0.27
FBgn0014395	X	tilB	22450600	111.964	-0.299496	0.745174	-0.842593	10764	28236	0.831457	0.74568	0.565989	7.69
FBgn0014411	X	Vps26	1875163	2560.38	-0.0870564	-0.460962	-0.852379	5821	5837	1.3572	1.46129	1.27096	1.27
FBgn0014455	X	Ahcy13	15451714	8224.02	0.812805	-0.0491297	-0.764473	4410	1686	0.980505	1.00205	1.02382	0.84
FBgn0014464	X	Cp7Fa	8471987	12.3684	1.48269	0.779125	2.34277	40808	38992	0.120128	0.148712	0.257061	-1
FBgn0014465	X	Cp7Fb	8474954	3.12454	1.5845	1.08426	1.82519	43775	36025	0.0663338	0.0550141	0.0723329	-1
FBgn0014466	X	Cp7Fc	8477718	1.55266	-2.1788	-3.28863	-0.956022	46539	33261	-0.189421	-0.29499	-0.0679896	-1
FBgn0014868	X	Ost48	9157722	3080.07	0.466034	-0.273829	-1.05438	12718	6408	0.650633	0.541992	0.639195	1.09
FBgn0015010	X	Ag5r	14785607	6811.72	-1.21974	-0.783165	-2.07445	42927	30471	0.218408	0.169724	0.173005	0
FBgn0015024	X	CkIalpha	12655730	11025.9	-0.0473336	-0.291872	-0.610232	4796	1815	1.24435	1.21262	1.09895	0.86
FBgn0015036	X	Cyp4ae1	2180002	10.4263	0.470829	0.449526	-0.237045	1098	7248	1.68085	1.58299	1.30187	0.59
FBgn0015245	X	Hsp60	11110395	17276.4	0.494332	-0.286763	-1.10172	34669	5444	0.599404	0.673034	0.678582	2.12
FBgn0015286	X	Rala	3712122	4001.49	-0.239528	-0.369533	-0.671834	9638	19621	0.262687	0.258455	0.225346	0.74
FBgn0015288	X	RpL22	763845	44607.5	0.0465418	-0.00752255	-0.142417	1486	1478	1.47626	1.76641	1.16527	0.41
FBgn0015379	X	dod	21346108	750.838	0.247932	0.123607	-0.844398	13578	13626	1.04368	1.12113	0.90365	2.57
FBgn0015519	X	nAChRalpha3	8321684	1067.07	-0.0133105	-0.197864	0.159797	73125	5005	0.201775	0.233897	0.316465	-1
FBgn0015527	X	pen	21348173	2494.86	-0.0623171	-0.28023	-0.783346	15643	15691	NA	NA	NA	0.87
FBgn0015558	X	tty	21334144	9461.68	-0.351874	-0.342025	-0.542221	1614	1662	0.103102	0.171385	-0.0197496	0.16
FBgn0015615	X	SMC3	16591217	2275.02	-0.147961	-0.361511	-0.684757	8777	5677	0.798467	0.900831	0.906539	0.69
FBgn0015773	X	NetA	14628970	836.537	-1.08389	-1.23167	-0.940468	43866	43860	0.279444	0.141907	0.240916	0.71
FBgn0015774	X	NetB	14717707	4659.37	0.00624826	-0.538933	0.160028	110827	37429	0.283473	0.24306	0.369393	0.31
FBgn0015789	X	Rab10	20253014	7562.83	-0.453679	-0.525194	-0.863034	16724	18468	0.846278	0.722376	0.578224	0.51
FBgn0015794	X	Rab18	5671319	3585.97	-0.543537	-0.0744926	-0.629262	1303	1294	1.10422	1.18904	1.12367	0.57
FBgn0015799	X	Rbf	799284	2538.15	0.173339	-0.137418	-0.584125	1035	1036	1.22755	1.5269	1.22125	2.13
FBgn0015818	X	Spx	6256709	914.874	0.158468	0.00186013	-0.563253	940	933	1.16885	1.14664	1.05986	2.23
FBgn0015926	X	dah	15329672	26.5869	-0.891793	-0.887165	-0.841511	117632	3487	1.03402	0.757341	0.79826	-1
FBgn0016038	X	mod(r)	622290	1196.03	-0.0865929	-0.00154259	-0.458703	779	21594	1.40622	1.31825	1.13306	5.94
FBgn0016041	X	Tom40	7738435	6547.45	-0.127692	-0.304468	-1.0973	13296	16311	0.758885	0.678336	0.734498	2.51
FBgn0016080	X	xmas-1	17152911	95.6045	0.0796971	-0.474922	-0.497636	1878	1874	0.97902	1.26699	1.06125	9.03
FBgn0016974	X	swaPsi	6362403	78.0723	2.32043	3.13554	2.39227	8571	8583	NA	NA	NA	8.42
FBgn0017418	X	ari-1	18134088	3542.07	-0.156209	-0.412488	-0.622323	35554	65566	0.869462	0.734991	0.814745	0.49
FBgn0017561	X	Ork1	10884652	729.316	-0.44262	-0.611986	-0.622003	18853	9033	0.490209	0.391653	0.49162	0.07
FBgn0017566	X	ND75	8250169	19865.7	-0.0445498	-0.132153	-0.834841	1610	1618	0.925825	0.75931	0.823266	0.46
FBgn0019929	X	Ser7	9866151	3.09088	-0.119904	-0.47976	-1.79934	10428	9430	0.259879	0.443171	0.556142	0.09
FBgn0020255	X	Ran	11146784	8369.23	0.387241	-0.297158	-1.00707	1720	30945	1.39041	1.56148	1.12333	4.78
FBgn0020261	X	pcm	19488885	2734.57	-0.222237	-0.164086	-0.500941	1189	1190	0.96107	1.13139	1.00129	3.12
FBgn0020272	X	mst	21390255	342.084	-0.229457	-0.419347	-1.16337	4870	4066	0.837002	0.834607	0.779039	-1
FBgn0020369	X	Rpt6	21316857	2723.83	0.166788	-0.280774	-0.766198	983	1014	1.85786	1.91917	1.53928	1.24
FBgn0020378	X	Sp1	9743008	942.563	-0.333491	-0.0928672	-0.113653	38116	1573	0.292485	0.265687	0.380887	-1
FBgn0020381	X	Dredd	634583	2270.11	-0.402849	0.0792843	-0.72069	1446	12775	0.833193	0.962424	0.722761	0.83
FBgn0020513	X	ade5	12758826	3593.83	0.468109	-0.205086	0.0170922	2288	1671	1.19694	1.27894	0.969076	0.09
FBgn0020653	X	Trxr-1	8245280	9961.15	0.210668	-0.204218	-0.870824	3279	3271	0.873284	0.869009	0.720034	1.07
FBgn0020909	X	Rtc1	13757888	971.558	-0.142526	-0.162193	-0.584385	12961	4151	0.496951	0.696561	0.425792	1.54
FBgn0021738	X	Crg-1	3795281	88.4971	-2.59379	-2.78955	-2.56224	3498	14276	0.410883	0.207825	0.186223	-1
FBgn0021742	X	C901	10965583	102.26	2.23528	-0.124808	-1.74096	99784	39800	0.228223	0.411621	0.280411	-1
FBgn0021764	X	sdk	718165	3162.95	-0.31776	-0.540973	-0.309828	44194	12301	0.098442	0.0253598	0.161475	1.19
FBgn0021765	X	scu	18092056	6205.23	0.338731	-0.0333269	-1.08172	1892	39510	0.909371	0.663055	0.648768	0.27
FBgn0021767	X	org-1	8451380	189.717	-1.94103	-1.69436	-1.42235	20201	20224	0.215246	0.364106	0.260466	-1
FBgn0022355	X	Tsf1	18388714	1856.93	1.77521	0.50398	-1.58998	12688	13203	0.392818	0.479905	0.610249	0.15
FBgn0022710	X	Ac13E	15532577	1576.39	-0.375054	-0.312105	-0.40586	45723	3034	0.391596	0.372995	0.466403	0.23
FBgn0022724	X	Taf8	18102726	335.454	0.0642048	-0.193989	-0.433071	4192	50180	0.711894	0.288936	0.733376	3.84
FBgn0022768	X	Pp2C1	4683445	3755.91	-0.0905451	-0.375999	-0.409143	1104	1062	0.939226	1.18037	1.07804	3.15
FBgn0022770	X	Peritrophin-A	20246425	2649.45	0.736056	0.149377	-1.00813	10135	11879	0.365049	0.164778	0.293695	-1
FBgn0022786	X	Hira	7724018	789.539	0.129924	0.0548566	-0.427072	1121	18091	1.79628	1.90022	1.45171	2.86
FBgn0022942	X	Cbp80	4654137	2446.68	-0.0087598	-0.266785	-0.826453	30412	2274	0.909322	1.1293	1.14396	0.4
FBgn0023130	X	a6	1694752	540.47	-0.244206	-0.209434	-0.29928	778	3129	1.47188	1.75593	1.31457	0.53
FBgn0023169	X	AMPKalpha	1377216	7553.74	-0.289924	-0.185466	-0.720503	2412	2425	0.962625	0.875326	0.841626	0.67
FBgn0023177	X	Pp4-19C	20422544	1902.9	-0.0232953	-0.0796966	-0.769638	10719	4824	1.12614	0.98141	0.730027	1.19
FBgn0023215	X	Mnt	3686736	2061.56	-0.370859	-0.83507	-0.763028	12943	5765	1.17889	1.2875	1.24414	0.49
FBgn0023216	X	Parg	3670169	644.969	-0.0613152	-0.289828	-0.207404	29510	7395	0.429643	0.465658	0.397369	2.78
FBgn0023458	X	Rbcn-3A	6248116	9847.91	-0.279186	-0.376321	-0.740825	9533	9526	1.09436	1.17277	1.25567	0.39
FBgn0023506	X	Es2	8462414	527.71	-0.36374	-0.377592	-0.438076	31235	31258	0.427104	0.281401	0.350908	4.52
FBgn0023507	X	CG3835	2143213	11526.3	-0.307632	-0.361911	-0.933892	7061	18638	0.562883	0.475689	0.524083	0.05
FBgn0023508	X	Ocrl	1925252	2817.25	-0.217682	-0.0590851	-0.747263	16895	240	1.50869	1.66874	1.51721	1.11
FBgn0023509	X	mip130	1914278	1273.67	-0.133782	-0.276558	-0.442596	5921	3118	1.09561	1.10522	1.14837	0.6
FBgn0023510	X	Rbcn-3B	1912872	4112.91	-0.273088	-0.447623	-0.777796	4515	4524	0.943502	1.06581	1.0644	0.38
FBgn0023511	X	Edem1	1906265	1359.33	0.170214	-0.63729	-0.583973	2066	11131	1.6206	1.51598	1.2749	1.09
FBgn0023512	X	eIF2B-epsilon	1921520	1174.58	0.00607686	-0.242432	-0.988684	13163	3972	0.978898	1.06167	0.806408	1.19
FBgn0023513	X	CG14803	1870639	705.875	0.0770008	0.066213	-0.509226	10345	10361	1.05859	1.06511	1.19544	1.02
FBgn0023514	X	CG14805	1878197	1521.16	0.00768738	-0.237039	-0.90734	2787	2803	1.21925	1.47436	0.986285	0.41
FBgn0023515	X	CG14814	1863922	374.475	-0.278492	-0.197557	-0.298071	17062	17078	0.884817	1.18995	1.20068	2.37
FBgn0023516	X	Pex5	1867946	1803.03	-0.102056	-0.142421	-0.779846	13038	13054	0.86442	0.879589	1.15942	1.56
FBgn0023517	X	Pgam5	1872982	813.249	0.107376	0.013251	-0.834627	8002	8018	1.022	1.10214	1.00837	2
FBgn0023518	X	trr	1885631	2741.12	-0.263085	-0.219559	-0.646488	4647	4631	1.21219	1.35651	1.40876	0.78
FBgn0023519	X	mRpL16	1890869	1512.51	0.120866	-0.0168305	-0.917012	2855	9869	1.19388	1.14269	0.811222	1.88
FBgn0023520	X	CG3857	1938870	226.725	-0.0785563	0.242434	-0.414327	30513	12742	0.884566	0.735346	0.617685	2.75
FBgn0023521	X	CG3587	1940921	392.398	-0.191605	0.0982404	-0.470426	32564	10691	1.03842	0.713793	0.565088	5.08
FBgn0023522	X	CG11596	1929100	1163.68	-0.123203	-0.283192	-0.620021	20743	3608	1.29566	1.21212	1.13146	0.87
FBgn0023523	X	Or2a	2246899	29.9123	-0.498124	0.565563	0.297057	14940	8383	0.91729	0.864751	1.26617	-1
FBgn0023524	X	CG3078	2257133	1309.1	-0.153453	-0.098848	-0.426302	11116	1851	0.761047	0.772423	0.623168	0.01
FBgn0023525	X	CG3191	2251069	389.12	-0.62727	-1.1438	-0.788534	17180	4213	0.655962	0.807197	0.743298	1.56
FBgn0023526	X	CG2865	2285721	3173.14	-0.0504131	-0.0512125	-0.566855	17472	16571	0.188634	0.322952	0.339575	3.12
FBgn0023527	X	CG3071	2263831	1440.64	-0.30698	-0.294484	-0.827096	4418	4403	1.3078	1.00337	1.06796	0.56
FBgn0023528	X	CG2924	2267709	3270.67	-0.126505	-0.326843	-0.671146	540	525	0.945566	1.10919	1.11566	0.57
FBgn0023529	X	CG2918	2273038	7796.47	0.645301	-0.413168	-1.006	4789	4804	0.71812	0.814202	0.725282	0.72
FBgn0023530	X	CG3740	1668851	355.278	0.116902	-0.151171	-0.838122	25123	22772	0.612796	0.733901	0.458032	1
FBgn0023531	X	CG32809	1682939	3396.36	-0.172557	-0.239026	-0.404208	11035	8684	0.783143	0.877684	0.930774	0.1
FBgn0023534	X	CG17778	495491	675.07	-0.138428	0.169756	-0.283211	22602	40917	0.543587	0.340952	0.276479	0.12
FBgn0023535	X	arg	518731	835.263	0.478247	0.507566	-0.744902	45842	30315	0.720029	0.768525	0.697754	0.04
FBgn0023536	X	CG3156	489301	1214.4	-0.22642	-0.130704	-0.736972	16412	34727	0.88972	0.774694	0.778901	3.31
FBgn0023537	X	CG17896	492141	16252.3	0.450443	-0.138428	-0.954432	19252	37567	0.525523	0.708181	0.649486	0.2
FBgn0023540	X	CG3630	2167238	3575.77	-0.413786	0.0125214	-0.517083	11184	20012	0.666372	0.591942	0.67228	0.1
FBgn0023542	X	Nmd3	2183743	3179.38	-0.420633	-0.218791	-0.691175	4839	3507	1.05252	0.952714	1.00035	0.42
FBgn0023545	X	CG4406	2008637	971.617	-0.171171	-0.180921	-0.543093	16332	16331	0.850054	0.676338	0.724997	1.26
FBgn0023549	X	Mct1	2197280	1307.47	-0.415358	-0.85439	-0.911666	18376	10030	0.480649	0.489596	0.501667	0.06
FBgn0023550	X	CG18031	2202843	445.124	0.322014	0.265609	-0.643317	23939	15593	0.530164	0.458369	0.520364	0.03
FBgn0024184	X	unc-4	17773638	453.317	-0.0459619	0.0741399	0.249952	46888	15720	0.162451	0.0239518	0.19847	-1
FBgn0024250	X	brk	7309535	992.933	-0.576351	-0.564482	-0.848129	11499	8517	NA	NA	NA	0.21
FBgn0024251	X	bbx	21368086	28.7273	-0.195018	0.151832	-0.113499	1409	456	NA	NA	NA	0.45
FBgn0024332	X	Mcm3	5325296	587.462	0.675813	-0.0995668	-0.497624	4063	38093	0.552162	0.496806	0.614922	-1
FBgn0024360	X	CG11418	1347114	1023.8	-0.158713	-0.190368	-0.809236	27690	3939	0.906556	0.91721	0.920937	2.68
FBgn0024362	X	CG11412	1343438	3282.35	-0.217381	-0.156926	-0.945936	31366	6024	1.27585	1.19039	1.15681	0.74
FBgn0024364	X	CG11417	1355243	1550.25	-0.0967689	0.120408	-0.656094	19561	4190	0.817311	0.947458	1.20392	-1
FBgn0024365	X	CG12773	1351802	3477.53	-0.199196	-0.347434	-1.12138	23002	749	1.36153	1.52424	1.37978	0.56
FBgn0024366	X	CG11409	1335552	1560.1	1.90774	0.186942	-1.06096	39252	1862	0.185507	0.138733	0.228019	-1
FBgn0024807	X	DIP1	21627472	13023.8	-0.00660415	-0.162374	-0.155774	242087	21537	0.913797	0.816716	0.766707	1.36
FBgn0024897	X	b6	1688405	834.642	1.36176	0.13655	-1.51394	5569	3218	0.682937	0.799091	0.828512	-1
FBgn0024941	X	RSG7	16841303	2138.7	0.124245	-0.0399917	-0.265306	41335	477	0.169741	0.0694201	0.0747067	0.13
FBgn0024943	X	PIP82	8527542	36.8542	-1.22616	0.696295	0.459441	33407	16563	0.0662404	0.102919	0.143176	0.04
FBgn0024973	X	CG2701	2718982	2330.69	-0.15064	0.0059726	-0.634182	122	121	1.01007	1.2741	0.996922	1.48
FBgn0024975	X	CG2712	2733435	313.997	-0.18128	-0.21763	-0.532631	1128	4526	1.73051	1.83995	1.45535	1.74
FBgn0024977	X	CG2709	2727123	37.1061	-1.93724	0.762882	-1.20492	5184	885	1.09831	0.776177	0.662689	1.12
FBgn0024980	X	Syx4	2741582	687.637	-0.648654	-0.521984	-1.15536	6993	12673	0.564624	0.432617	0.251532	2.51
FBgn0024983	X	CG4293	529116	919.644	0.14444	-0.244123	-0.908609	56227	19930	1.0553	0.651532	0.568621	1.11
FBgn0024985	X	CG11448	1395195	5417.93	-0.234143	-0.132139	-0.266125	20391	6467	0.786902	0.593567	0.703968	0.7
FBgn0024986	X	CG3719	1379682	1658.94	-0.36315	-0.0116567	-1.08019	4878	4891	0.724899	0.745294	0.91701	0.23
FBgn0024987	X	ssx	1372918	4495.89	-0.155463	-0.184637	-0.572661	1886	1873	1.68825	1.98947	1.75592	0.74
FBgn0024989	X	CG3777	315103	5029.21	2.01043	-0.494823	-1.25441	157786	34833	0.163521	0.173914	0.176466	-1
FBgn0024991	X	CG2694	2715866	440.693	-0.0740831	-0.0859893	-0.51807	3238	3237	1.31851	1.3172	1.39713	4.17
FBgn0024992	X	CG2658	2696301	2455.64	-0.220923	-0.184398	-1.15028	22803	20692	0.620653	0.566725	0.591648	2.53
FBgn0024993	X	CG2662	2699867	218.575	0.0787145	-0.117965	-0.22599	19237	19236	0.818516	0.821806	0.883726	2.22
FBgn0024994	X	Csat	2702488	1034.92	0.145108	-0.578443	-1.195	16616	16615	0.529149	0.572404	0.684929	0.51
FBgn0024995	X	CG2680	2706789	2032.38	0.235237	0.451147	-0.766083	12315	12314	0.792307	0.891984	0.757975	0.26
FBgn0024996	X	eIF2B-beta	2705394	1811.9	-0.0668662	-0.0271567	-0.922163	13710	13709	0.789859	0.906316	0.794601	0.99
FBgn0024998	X	CG2685	2712858	993.105	-0.151457	-0.120069	-0.624172	6246	6245	0.626335	0.828772	0.796012	1.6
FBgn0025111	X	Ant2	10782930	204.446	-0.18386	0.31743	-0.848222	10946	2378	0.545995	0.472792	0.421961	8.48
FBgn0025381	X	rush	1479986	5519.23	-0.328611	-0.220212	-0.588355	1603	1607	1.3352	1.42243	1.10811	1.44
FBgn0025382	X	Rab27	1475429	586.396	-0.384031	0.0953419	-0.466735	6160	6164	0.854674	0.792639	0.984227	-1
FBgn0025387	X	CG12184	4629158	14.3687	-1.08904	-0.24199	-0.58802	55391	520	1.30698	1.52226	1.36873	9.6
FBgn0025388	X	CG12179	4633528	328.028	-0.282225	-0.409392	-0.344189	51021	770	1.25962	1.3491	1.41127	7.85
FBgn0025390	X	Mur2B	1596171	1334.69	0.189188	-0.0298537	-0.206617	97803	2381	-0.478724	-0.458187	-0.462451	0.22
FBgn0025391	X	Scgdelta	1745005	2866.24	-0.392127	-0.23809	-0.888095	51031	23492	-0.0171556	-0.0156746	-0.0185765	1.2
FBgn0025394	X	inc	1500547	4562.57	-0.267207	-0.181362	-0.50313	18958	14534	1.73312	1.86285	1.54607	0.72
FBgn0025463	X	Bap60	13158476	2266.26	0.0458935	-0.0756931	-0.495213	42548	42562	0.733724	0.743739	0.686694	1.14
FBgn0025549	X	unc-119	7289832	2014.71	-0.100438	-0.210256	-0.34969	1613	1353	1.67359	1.75985	1.22694	2.79
FBgn0025612	X	CG3062	4643068	4.10821	-0.872413	1.01662	-0.517147	41481	10310	0.0598557	0.244854	0.182385	7.67
FBgn0025615	X	Torsin	4649312	1123.6	0.21691	-0.173322	-0.898593	35237	7099	0.88576	1.04243	0.83862	0.46
FBgn0025616	X	CG13359	802569	2.1007	-2.19863	2.62623	0.823831	4320	4321	0.513214	0.638836	0.350474	10.11
FBgn0025621	X	CG16989	795104	4365.72	-0.246947	0.0518013	-0.181512	3145	3144	0.733706	0.711402	0.691603	0.7
FBgn0025624	X	CG4025	2077710	1052.14	-0.444465	-0.181256	-0.774647	549	15257	1.41504	1.81744	1.30319	0.41
FBgn0025625	X	Sik2	2058612	1903.03	-0.210566	-0.255613	-0.439374	3842	2508	0.629047	0.642111	0.720852	0.29
FBgn0025626	X	CG4281	2063727	1658	-0.199638	0.0798266	-0.340292	1273	1274	1.56017	1.80246	1.55125	1.03
FBgn0025627	X	CG4194	2069140	45.6454	-0.289995	0.202529	-1.1249	6686	6687	0.782712	0.451009	0.604195	-1
FBgn0025628	X	CG4199	2069959	3549.03	-0.148395	-0.225345	-1.09946	7505	7506	0.758459	0.568511	0.578012	1.29
FBgn0025629	X	CG4045	2075347	977.202	-0.199478	0.136789	-0.547903	2912	12894	0.905255	0.771901	0.652304	0.81
FBgn0025630	X	CG4061	2073651	574.802	-0.21693	0.300271	-0.374553	4608	11198	0.969635	0.627325	0.759541	2.41
FBgn0025631	X	moody	2047206	2448.77	-0.503043	-0.448362	-0.76482	5549	9195	0.528008	0.324984	0.405646	1.05
FBgn0025632	X	CG4313	2048641	576.458	-0.535087	-0.166076	-0.627646	6984	10630	0.201444	0.199935	0.218768	0.82
FBgn0025633	X	CG13366	602638	3871.27	-0.0945882	-0.213775	-0.486706	20431	1942	0.695935	0.83228	0.863134	0.64
FBgn0025634	X	CG13367	645573	1341.32	-0.429251	0.0525941	-0.384065	8731	1785	0.848218	0.647581	0.57074	1.2
FBgn0025635	X	CG17829	626779	757.059	-0.248958	-0.231818	-0.574259	3710	20579	0.929238	1.03587	1.01469	1.2
FBgn0025637	X	SkpA	657006	6471.71	-0.0359429	-0.309978	-0.850286	2702	1978	0.837996	0.765897	0.162911	0.57
FBgn0025638	X	Roc1a	647950	4744.41	0.0185279	-0.046434	-0.717152	6354	592	0.982363	0.969575	0.735225	0.84
FBgn0025639	X	Hmt4-20	652258	6103.49	-0.341139	-0.198043	-0.38965	2046	2044	1.299	1.51798	1.10327	0.77
FBgn0025640	X	CG13369	624116	1855.05	0.175825	0.178368	0.0464442	1047	23242	0.832877	0.849718	0.644573	0.53
FBgn0025641	X	DAAM	1306037	3201.34	0.450598	-0.360153	-0.194592	68767	4643	0.677591	0.656336	0.685051	1.26
FBgn0025642	X	CG32812	1288117	89.6002	-0.603079	-0.246547	-0.179541	69438	17519	0.721546	0.42291	0.580668	9.2
FBgn0025645	X	CG3598	2937550	1879.77	5.52025	-0.121078	-5.26083	202961	16550	0.182047	0.157894	0.560097	-1
FBgn0025679	X	Bteb2	4771072	7.04369	-1.47703	-0.926886	-1.84807	65698	8197	-0.298685	-0.46158	-0.445599	-1
FBgn0025739	X	pon	4637715	625.065	0.144353	-0.0238002	0.28997	46834	4957	0.724309	0.495742	0.626828	-1
FBgn0025743	X	mbt	16612770	2083.27	-0.176875	-0.119872	-0.534843	1849	1846	1.12158	1.1777	1.10564	0.85
FBgn0025800	X	Smox	8139660	8896.08	-0.160937	-0.245351	-0.559853	4586	4609	0.885065	1.0923	0.821508	0.71
FBgn0025809	X	Paf-AHalpha	15784796	770.486	-0.0165177	-0.057885	-0.666649	16218	19417	0.424334	0.384544	0.353504	4
FBgn0025814	X	Mgstl	21043116	595.834	0.332313	-0.346339	-0.96295	7089	7086	0.744132	0.511118	0.51428	0.16
FBgn0025815	X	Mcm6	6675781	1319.61	0.297421	-0.362987	-0.749304	5797	5258	0.796274	0.775372	0.882473	1.28
FBgn0025835	X	CG17707	145578	202.178	3.13269	-0.0926792	-0.670533	327311	55123	-0.259845	-0.148882	-0.199061	-1
FBgn0025836	X	RhoGAP1A	133894	6626.24	-0.304354	-0.411375	-0.602102	338995	66807	0.0855323	0.028312	0.0673786	0.37
FBgn0025838	X	CG2652	2682459	7.41357	-0.164386	1.45322	1.17537	36645	6850	0.60672	0.647284	0.844744	7.89
FBgn0025839	X	CG3621	2172979	3257.48	-0.206787	0.00187325	-1.13332	5925	14271	0.90586	0.813758	0.961823	0.3
FBgn0025864	X	Crag	8597033	5411.92	-0.24424	-0.343183	-0.617451	27844	3841	0.785058	0.963551	0.952801	0.51
FBgn0025882	X	snoRNA:MeU6-A47	21386890	3.55001	-0.694714	-0.397547	-0.764102	1505	701	NA	NA	NA	-1
FBgn0026015	X	Top3beta	6286064	2659.76	-0.235642	-0.282912	-1.03491	5210	6523	0.791409	0.66348	0.792353	1.51
FBgn0026058	X	OdsH	17802510	23.1906	-0.51746	0.372054	1.00047	18016	9913	0.0317156	-0.193495	-0.267327	-1
FBgn0026060	X	Mipp2	6087090	34.6484	-0.58462	-0.363026	-1.06737	3821	3819	1.11892	1.27408	1.02758	1.04
FBgn0026076	X	UBL3	15851453	3022.21	-0.284596	-0.358513	-0.784576	9206	27789	0.650309	0.581584	0.381803	1
FBgn0026079	X	Nsun2	4112445	1684.5	-0.0507875	-0.33016	-0.951036	15359	6931	0.661367	0.741013	0.880963	1.51
FBgn0026080	X	Tip60	4116143	959.595	-0.377379	-0.357855	-0.557364	11661	3570	0.9846	0.8612	0.756696	1.45
FBgn0026083	X	tyf	4123518	8099.55	-0.275047	-0.194158	-0.686075	4286	3388	1.26018	1.16464	1.15939	0.63
FBgn0026085	X	dgt4	4114315	89.7022	0.467437	0.359332	0.386488	13489	5398	0.97653	0.865154	0.657355	3.68
FBgn0026086	X	Adar	1780895	4294.11	-0.113055	-0.0239673	-0.234337	86921	59382	0.711297	0.642058	0.707477	0.29
FBgn0026088	X	CG14818	1879396	2803.59	-0.178998	0.173239	-0.679702	1588	1604	1.4336	1.41604	0.507148	0.63
FBgn0026089	X	CG14817	1876782	1401.4	-0.0355666	0.0921124	-1.04737	4202	4218	1.0881	0.91662	0.604657	0.5
FBgn0026090	X	CG14812	1858430	1416.09	-0.502105	0.0386771	-0.83339	22554	22570	1.2328	0.907031	0.770637	0.59
FBgn0026143	X	CDC45L	1029423	990.331	0.244682	-0.17575	-0.823174	13671	13684	0.650611	0.854924	0.721413	1.1
FBgn0026144	X	CBP	7340041	9751.93	-0.25361	-0.403925	-0.67935	19007	18985	0.224083	0.0598636	0.160372	-1
FBgn0026149	X	BCL7-like	9357614	792.668	0.0323048	-0.144481	-0.329842	25855	1961	0.95998	0.796374	0.795916	1.82
FBgn0026174	X	SkpD	19813056	4.05625	-0.619513	-1.03994	-0.61922	46388	29900	-0.263316	-0.141307	-0.370736	7.82
FBgn0026175	X	SkpC	19816386	70.4834	1.06728	0.665087	0.264608	43058	33230	NA	NA	NA	5.89
FBgn0026181	X	Rok	16630713	3617.22	-0.247576	-0.309673	-0.767231	16094	16097	0.758364	0.744717	0.898943	0.76
FBgn0026192	X	par-6	17705224	2014.12	-0.246231	-0.272403	-0.645697	840	17931	1.78178	1.77491	1.52629	1.21
FBgn0026206	X	mei-P26	9176282	5679.87	0.00881017	-0.358729	-0.369992	2178	2144	0.908147	0.973347	1.0809	2.52
FBgn0026268	X	antdh	11168544	82.3658	-0.27771	-1.26787	-1.75072	4260	47838	0.354331	0.305388	0.475658	0.04
FBgn0026313	X	X11L	17603243	4315.55	-0.226049	-0.276328	-0.566671	3101	3076	0.820924	0.813948	0.935799	1.18
FBgn0026323	X	Tak1	20520418	3599.1	-0.338557	-0.336835	-0.715256	1522	5558	1.18712	1.37894	1.10344	0.38
FBgn0026374	X	Rhp	15791264	1895.05	0.313531	-0.039113	-0.633486	9750	12949	0.788411	0.789755	0.801716	0.22
FBgn0026375	X	RhoGAPp190	17645854	12356.5	0.0038383	-0.0904157	-0.0525278	25	48	1.15802	1.2789	1.17222	0.6
FBgn0026411	X	Lim1	8781171	1266.19	0.0332411	0.0349009	0.284954	64252	5027	0.189358	0.170307	0.179471	3.11
FBgn0026415	X	Idgf4	9929460	25155	0.207296	-0.921438	-1.26576	52881	9203	0.0247432	-0.0162618	0.142868	0.42
FBgn0026428	X	HDAC6	15336835	3148.47	-0.0886073	0.0414294	-0.816691	110469	10650	0.9044	0.931182	0.882956	0.61
FBgn0026430	X	Grip84	19562597	1220.72	0.139169	-0.093234	-0.463948	7367	11291	1.11525	0.983228	1.18402	3.09
FBgn0026433	X	Grip128	15470200	747.91	-0.162903	-0.225968	-0.498694	14639	14639	0.769638	0.912042	1.0237	2.27
FBgn0026575	X	hang	16430642	6085.52	-0.295261	-0.404782	-0.542092	12647	28127	0.80854	0.850987	1.05562	0.55
FBgn0026666	X	l(1)G0136	15735025	1697.52	-0.439822	-0.146248	-1.20463	849	4280	0.98764	0.925986	1.12529	1.54
FBgn0026679	X	IntS4	8557010	1064.88	-0.0273205	-0.241154	-0.801651	3939	10012	0.550981	0.61088	0.755782	0.4
FBgn0026702	X	l(1)G0045	5624070	386.886	-0.0647107	0.126669	-0.646663	7261	13672	0.479828	0.603654	0.752029	1.73
FBgn0026713	X	l(1)G0007	14213047	2608.08	-0.122889	-0.0969143	-0.412458	19527	64182	0.428985	0.465158	0.595186	0.93
FBgn0026749	X	Yippee	13386665	1254.08	-0.406842	0.460609	0.134794	2959	2968	1.33175	1.31738	0.838208	0.35
FBgn0026751	X	XRCC1	5331155	652.393	0.216198	-0.189811	-0.218439	1796	32234	0.674571	0.712088	0.879477	3.11
FBgn0026872	X	CG14777	1467413	2673.99	-0.57748	0.361339	-1.13112	4792	4825	0.939801	0.850139	0.936123	0.13
FBgn0026873	X	MED18	1866398	734.445	-0.148525	0.116782	-0.686279	14586	14602	1.0164	0.994022	1.17366	2.99
FBgn0026874	X	CG13358	804172	13.2576	0.187415	0.00464063	-0.591602	5923	5924	0.695655	0.740101	0.702159	-1
FBgn0026876	X	CG11403	1238378	268.095	-0.0105874	0.00999245	-0.095758	19699	6218	0.643757	0.483395	0.611456	-1
FBgn0026878	X	CG4325	2043274	18.0425	-0.281522	0.0441678	-0.750717	1617	5263	0.534403	0.27899	0.0826653	0.65
FBgn0026879	X	CG13364	624980	3475.82	-0.177977	-0.120056	-0.943973	1911	22378	NA	NA	NA	0.94
FBgn0027084	X	Aats-lys	9607623	5545.92	0.08053	-0.216762	-0.980666	15451	15481	0.620911	0.701245	0.52448	1.09
FBgn0027087	X	Aats-his	18517936	4049.8	0.099463	-0.0298035	-0.523114	22257	16586	0.51966	0.462451	0.461466	0.75
FBgn0027093	X	Aats-arg	15842957	2144.9	0.210717	-0.451309	-0.95677	8203	19293	0.7602	0.522846	0.489567	1.39
FBgn0027108	X	Inx2	7001411	7908.59	0.218459	-0.366291	-0.492177	189207	83267	0.0607826	0.0479133	0.0340439	0.44
FBgn0027259	X	Kmn1	11571912	93.9454	0.33883	0.0425728	-0.360831	8337	7744	0.646096	0.623117	0.54986	-1
FBgn0027279	X	l(1)G0196	22497654	11020.3	-0.414235	-0.403824	-0.520986	28928	38014	0.585307	0.464495	0.467435	1.08
FBgn0027280	X	l(1)G0193	7944193	4282.11	-0.116619	-0.222796	-0.841128	15366	15358	0.794267	0.825406	0.813135	0.87
FBgn0027287	X	Gmap	15499072	4415.72	0.033099	-0.685041	-0.322622	12218	14227	0.482921	0.417095	0.458199	1.22
FBgn0027291	X	l(1)G0156	19520119	24968.8	-0.191879	-0.115457	-1.15644	9690	3133	0.884808	0.98544	1.01337	0.13
FBgn0027296	X	temp	2261361	1015.12	-0.146592	-0.552461	-0.985216	6888	6079	0.758564	0.669944	0.746494	0.84
FBgn0027329	X	Tcp-1zeta	15747809	6970.53	0.0911947	-0.297425	-1.13233	1295	17064	1.02944	0.962743	0.770319	1.42
FBgn0027330	X	l(1)G0020	8718495	1495.92	-0.171513	-0.256042	-0.931859	1576	10344	0.994452	1.2164	1.18981	-1
FBgn0027334	X	l(1)G0004	20391924	1509.72	-0.335829	-0.158823	-0.70221	19901	25796	0.800437	0.673313	0.607006	0.83
FBgn0027335	X	Rip11	18641645	5561.8	-0.206233	-0.224199	-0.696584	5141	5131	1.33476	1.47668	1.23593	1.56
FBgn0027342	X	fz4	7108296	1033	-0.350963	-0.71383	-0.956556	179923	1492	0.955816	1.01218	0.997771	1.18
FBgn0027343	X	fz3	777083	1068.09	-0.240804	-0.279532	-0.593112	14724	2674	0.678992	0.571642	0.623514	0.89
FBgn0027359	X	Tim8	11368864	2235.84	0.0340434	-0.267007	-1.21426	8025	4063	1.41312	0.969397	0.434346	3.96
FBgn0027521	X	CG3679	16305623	154.673	0.0949433	-0.439382	-0.550289	4401	4402	0.260799	0.190835	0.292878	2.5
FBgn0027528	X	CG9634	16739607	2388.63	-0.0245719	-0.115904	-0.198479	58762	11837	0.253607	0.244147	0.272462	0.16
FBgn0027537	X	Nup93-1	13824368	1480.67	0.248237	-0.229125	-0.812329	2636	18604	1.24421	1.30516	1.34379	2.24
FBgn0027546	X	CG4766	5999152	344.592	-0.39842	-0.273113	0.0965258	84117	14175	0.142721	0.242697	0.360618	-1
FBgn0027553	X	NELF-B	7727178	676.751	0.072345	-0.24138	-0.766739	2039	21251	0.797761	1.24212	0.94986	-1
FBgn0027564	X	CG3149	5694075	1160.46	-0.309178	-0.349118	-0.826099	4149	6861	0.60785	0.616538	0.637136	1.53
FBgn0027588	X	CG14476	21602883	7276.03	0.323947	-0.418665	-0.755881	217498	3052	NA	NA	NA	1.54
FBgn0027601	X	pdgy	14943601	3407.09	0.600192	0.304964	0.0452637	108563	10612	0.391844	0.37112	0.339454	0.25
FBgn0027602	X	CG8611	17417706	1208.4	-0.156462	-0.408185	-0.700722	131862	34200	0.330736	0.313361	0.409421	-1
FBgn0027603	X	Ulp1	19205145	3500.75	0.13043	-0.317908	-0.4502	8746	279	0.909786	0.910087	0.985902	1.96
FBgn0027621	X	Pfrx	19502427	5863.44	-0.300288	-0.31138	-1.24926	8002	12352	0.937067	0.918123	0.931326	0.23
FBgn0027791	X	O-fut2	1465179	461.053	0.209937	-0.151083	-0.505941	2558	2591	0.787494	0.589559	0.391244	0.64
FBgn0027793	X	CG14787	1461241	492.448	0.341731	0.556004	-0.472148	1380	1347	0.825961	0.883048	0.947326	-1
FBgn0027794	X	CG14786	1458896	2597.62	-0.20476	-0.0772265	-1.11027	3725	3692	0.596748	0.63479	0.673047	0.43
FBgn0027795	X	CG14785	1456134	243.154	0.677902	0.920954	-0.303146	6487	6454	0.377266	0.370251	0.628493	7.69
FBgn0027864	X	Ogg1	8691069	348.696	-0.0205757	0.0664889	-0.46126	1740	1727	0.799048	0.510335	0.482485	1.11
FBgn0028292	X	ric8a	9257685	993.839	-0.135699	-0.279019	-0.654248	2476	365	0.795558	0.824719	0.783813	1.72
FBgn0028325	X	l(1)G0334	4703774	37987.4	-0.163465	-0.352343	-0.971936	998	19267	1.75304	1.74718	1.66918	0.09
FBgn0028327	X	l(1)G0320	9552445	10377.6	0.485371	-0.398437	-0.763132	764	763	1.34883	1.41655	1.15548	0.85
FBgn0028331	X	l(1)G0289	10357476	12566.5	-0.178251	-0.285869	-0.492979	25108	314	0.751525	0.762467	0.517168	0.27
FBgn0028336	X	l(1)G0255	6680134	13936.8	-0.260249	-0.0801829	-1.21905	10150	9611	0.828263	0.614602	0.657558	0.11
FBgn0028341	X	l(1)G0232	9642719	7460.79	-0.35704	-0.16449	-0.105739	19645	8441	0.495819	0.479205	0.408997	1.54
FBgn0028342	X	l(1)G0230	10215181	16561.8	-0.0436811	-0.105147	-1.07323	9698	9720	0.533515	0.572933	0.384047	0.23
FBgn0028343	X	l(1)G0222	17575541	4066.03	-0.0778953	-0.0291335	-0.22884	30803	2962	0.654271	0.641208	0.659492	0.98
FBgn0028360	X	l(1)G0148	6657125	1984.09	-0.847395	-0.349606	-1.1747	12069	465	1.25235	1.5077	1.08087	5.72
FBgn0028369	X	kirre	2937458	809.625	-0.155165	0.273292	0.00292183	202869	16458	0.443036	0.371998	0.522205	0.98
FBgn0028397	X	Tob	16083106	2441.02	-0.257223	-0.646904	-0.551821	1597	692	0.495606	0.743636	0.62865	3.57
FBgn0028421	X	Kap3	11337135	2600.04	-0.20944	-0.230562	-0.630848	23704	13772	1.0839	0.918016	1.08805	0.43
FBgn0028474	X	CG4119	5668352	2574.33	-0.0241108	-0.247035	-0.673889	1664	1673	1.27843	1.47694	1.35861	1.23
FBgn0028480	X	CG17841	10375816	6045.82	0.146085	-0.361154	-0.822637	6768	6756	0.829646	0.965792	0.94983	0.24
FBgn0028550	X	Atf3	1259012	8076.49	-0.502398	-0.386923	-0.257126	40333	9120	0.0296962	0.0549425	0.0689458	0.29
FBgn0028583	X	lcs	21397021	11672.9	-0.04131	0.934829	-0.0422681	11636	10832	NA	NA	NA	0
FBgn0028665	X	VhaAC39-1	3881857	21098.1	-0.237433	-0.193012	-0.795187	20538	36000	0.564476	0.847637	0.564595	0.48
FBgn0028685	X	Rpt4	6290357	3041.02	0.211374	-0.207101	-0.839612	917	2336	0.873926	0.660547	1.05203	0.7
FBgn0028686	X	Rpt3	11125943	3896.83	0.169201	-0.317571	-0.87208	19121	10104	0.855925	0.947529	1.09212	0.47
FBgn0028746	X	CG18508	3172704	805.005	0.0653028	-0.00646216	-0.27491	309785	3560	0.839134	0.511745	0.24575	3.91
FBgn0028969	X	deltaCOP	1860465	4440.67	0.29939	-0.309189	-0.868663	20519	20535	1.50367	1.90864	1.42746	1.02
FBgn0028974	X	xmas-2	17156708	627.516	0.257473	-0.221767	-0.592398	1919	1923	1.44819	1.65222	1.36842	3.04
FBgn0028982	X	Spt6	6271390	6072.24	-0.14327	-0.352039	-0.668756	8159	5133	0.873144	1.01483	1.05259	0.51
FBgn0029003	X	mab-21	6010682	1690.57	-0.249729	-0.106724	-0.13109	72587	2645	NA	NA	NA	0.01
FBgn0029067	X	Dd	21321900	1944.18	-0.0790631	-0.257635	-0.649112	1987	2046	1.27153	1.04252	0.805161	0.65
FBgn0029133	X	REG	13213366	4671.02	0.159218	-0.0602198	-0.687172	12342	12328	0.649031	0.636812	0.437644	2.67
FBgn0029502	X	COQ7	6772132	2163.54	-0.275082	0.172977	-0.525928	40072	32321	1.08992	0.826685	0.687053	0.46
FBgn0029504	X	CHES-1-like	7695861	6030.87	-0.591174	-0.485375	-0.689548	4952	969	0.790266	0.949964	0.935359	0.22
FBgn0029518	X	CG13376	266376	12.7254	-0.248773	0.413227	0.591825	206513	65675	NA	NA	NA	-1
FBgn0029521	X	Or1a	315844	25.7272	-0.127489	0.893615	0.695271	157045	34092	0.180986	0.402753	0.240131	-1
FBgn0029523	X	CR18275	478083	139.724	-0.0256228	0.182281	-0.566809	5194	23509	NA	NA	NA	-1
FBgn0029524	X	CG3176	482315	115.589	-0.183468	0.372196	-1.08134	9426	27741	NA	NA	NA	3.47
FBgn0029525	X	CG18273	485179	2329.91	-0.309185	-0.0873315	-0.716754	12290	30605	0.799241	0.847794	1.06534	1.72
FBgn0029526	X	CR18166	480845	444.047	-0.140277	0.142121	-0.274136	7956	26271	NA	NA	NA	-1
FBgn0029529	X	CG13365	620966	814.062	-0.365854	0.0988237	-0.748563	2103	20270	1.10358	0.706406	0.479068	0.68
FBgn0029531	X	CG13362	750271	5.1633	-0.872766	0.893346	-1.61908	12088	12096	0.0872147	0.230374	0.168774	-1
FBgn0029532	X	CG13361	752832	10.8928	-0.158123	-0.259772	-0.782191	9527	9535	0.128013	0.201487	0.156083	-1
FBgn0029568	X	CG11381	1204605	594.968	0.945721	-0.768643	-2.22103	14074	7061	-0.326525	-0.0213275	-0.294215	-1
FBgn0029573	X	CG14770	1369712	44.2277	3.50659	1.56923	0.271111	5092	887	0.666101	0.677709	0.460176	-1
FBgn0029580	X	CG14778	1469053	162.651	-0.121606	0.208057	-0.549192	6432	6465	NA	NA	NA	0.05
FBgn0029587	X	CG14797	1683228	12.6993	0.0965718	-0.193174	-0.373954	10746	8395	0.631475	0.799579	0.847588	-1
FBgn0029588	X	CG14798	1693333	59.3816	0.116254	0.0790529	0.299772	641	1710	1.71848	1.89243	1.42003	-1
FBgn0029589	X	CG14810	1819918	13.3257	0.0263139	-1.35128	-0.108817	61066	61082	-0.268215	-0.796874	-0.94069	9.15
FBgn0029590	X	CG14811	1821925	7.051	-0.345348	-0.977472	0.0519186	59059	59075	-0.154687	-0.218445	-0.412116	3.34
FBgn0029594	X	CG14806	1880857	1465.86	-0.208353	-0.0387496	-0.676205	127	143	2.2527	2.15846	1.59931	1.48
FBgn0029596	X	CG14054	2065816	2.64659	-0.709388	0.258937	-0.737467	3362	3363	1.06414	0.874516	0.599552	10.5
FBgn0029603	X	CG14053	2192774	6.13101	-1.31498	-0.442433	-1.56284	13870	5524	0.533836	0.654009	0.533799	9.38
FBgn0029606	X	CG14052	2224361	19.0896	0.0532115	0.707163	-1.55469	7598	30921	0.319315	0.15582	0.170765	-1
FBgn0029608	X	CG3091	2253264	501.864	-0.454001	-0.401928	-1.12923	14985	2018	1.10902	0.963875	0.958255	0.26
FBgn0029629	X	CG8636	2609791	11545.2	0.0398349	0.0999431	-0.344289	712	1231	1.28077	1.30535	0.962493	0.6
FBgn0029646	X	CG14423	2945996	3479.21	3.2406	-0.655174	-7.84308	211407	24996	0.319414	0.168016	0.341662	-1
FBgn0029648	X	CG3603	2948577	1660.9	0.413522	-0.871088	-0.82966	213988	27577	0.513798	0.446002	0.524801	1.26
FBgn0029656	X	CG10793	3315573	8.45522	-0.235354	-0.470539	0.88835	166916	13519	-0.131991	0.0916299	0.0798038	6.92
FBgn0029657	X	CG12535	3418443	12.2202	-1.7839	0.0239372	-1.1599	64046	44752	0.274604	0.255833	0.218313	7.93
FBgn0029658	X	CG14269	3435375	2.00373	-3.3099	0.195212	-2.09809	47114	41441	0.44673	0.342777	0.319508	10.03
FBgn0029659	X	CG16782	3459628	26.8345	0.531755	1.42839	-1.53988	22861	17188	-0.0475409	-0.0427218	0.141923	9.17
FBgn0029660	X	CG10801	3461546	4.39433	0.47402	0.471771	-0.351536	20943	15270	-0.112899	-0.115959	-0.186774	7.6
FBgn0029661	X	CG16781	3463259	5.39196	-0.786868	0.880858	-2.05735	19230	13557	-0.0995341	-0.00131983	-0.180632	9.01
FBgn0029662	X	CG12206	3470130	3625.36	-0.0140431	0.0457851	-0.260088	12359	6686	0.251944	0.275862	0.321109	6.03
FBgn0029663	X	CG10804	3479392	1702.32	-0.338688	-0.186263	-0.231186	3097	2576	0.112212	0.110795	0.0825723	0.03
FBgn0029664	X	CG10802	3483760	1093.9	0.355557	-0.189308	-0.345787	1271	1275	0.738312	0.845815	0.866376	0.47
FBgn0029665	X	CG14270	3484991	904.06	-0.286225	-0.126197	-1.09367	2502	2506	0.822375	0.660357	0.454447	4.55
FBgn0029666	X	CG10803	3488282	1741.95	-0.110052	-0.338944	-0.474312	5793	52	0.766267	0.764492	0.723897	2.11
FBgn0029667	X	Gas8	3497931	29.1411	-0.3677	-0.246933	-0.755753	15442	9597	0.132772	0.115893	0.37778	9.46
FBgn0029669	X	CG13021	3515036	1.80648	-0.699541	-0.49653	-0.769225	32547	26702	0.146179	0.147436	0.227827	8.94
FBgn0029672	X	CG2875	3572539	886.402	-0.102558	-0.2808	-0.659973	90050	5121	0.26616	0.304498	0.228079	0.64
FBgn0029676	X	HIP-R	3791223	1210.4	-0.178365	-0.340571	-0.95926	560	10218	NA	NA	NA	3.73
FBgn0029679	X	CG2901	3829871	14.2825	-0.199228	1.43251	0.64242	29011	15980	NA	NA	NA	7.84
FBgn0029685	X	CG2938	3934234	1362.56	-0.357121	-0.49882	-1.05964	19930	43032	0.42823	0.442101	0.547223	0.31
FBgn0029686	X	CG2941	3938549	400.01	-0.279775	0.183629	-0.601131	15615	38717	0.411633	0.148242	0.167218	1.13
FBgn0029687	X	Vap-33A	3952208	10302.8	0.0991482	-0.419963	-0.79887	1956	25058	1.06382	1.14794	0.905029	0.81
FBgn0029688	X	lva	3960435	10274.6	-0.0269966	-0.253286	-0.796214	6271	16831	0.795195	0.88941	1.03649	0.86
FBgn0029689	X	CG6428	3967045	937.678	-0.0396826	-0.154875	-0.872082	12881	10221	0.585621	0.398478	0.488552	0.6
FBgn0029693	X	CG6379	4099311	1238.09	-0.217782	-0.444929	-0.472824	28493	6203	0.373275	0.361507	0.441621	1.4
FBgn0029697	X	CG15570	4220750	2.70627	1.14547	-0.678627	1.66279	92946	93844	-0.300168	-0.17076	-0.196954	-1
FBgn0029700	X	CG15576	4252330	1.98829	1.01221	5.37998	0.848704	109434	88897	-0.186547	-0.137121	-0.352263	8.99
FBgn0029705	X	CG12693	4328268	1.77751	1.839	3.25783	2.79505	33496	12959	0.0896236	-0.00913368	-0.00786102	8
FBgn0029706	X	CG3626	4368776	2027.46	-0.00862079	-0.300355	-0.663581	7012	6962	0.442731	0.506937	0.65716	0.2
FBgn0029707	X	CG12688	4381612	3.45257	1.24036	0.723338	-0.20676	19848	19798	0.104294	0.217296	0.230356	-1
FBgn0029708	X	CG3556	4532847	3174.94	-0.0704239	-0.195006	-0.388915	12257	3778	0.388453	0.239775	0.39613	0.12
FBgn0029709	X	CHOp24	4541707	3579.18	0.183134	-0.16471	-0.972301	3397	5082	0.828045	0.663231	0.842344	0.6
FBgn0029710	X	CG3568	4543563	287.214	-0.49335	0.4722	-0.785828	1541	6938	1.00596	1.05729	1.03946	2.88
FBgn0029711	X	Usf	4546705	1403.62	-0.167248	-0.384906	-0.542005	1601	10080	0.453243	0.582915	0.435256	1.69
FBgn0029712	X	CG15912	4549513	228.24	-0.0955812	0.0747466	-0.0595558	4409	12888	0.592304	0.305956	0.366604	1.2
FBgn0029713	X	CG11436	4550880	510.432	-0.115503	-0.342417	-0.540118	5776	14255	0.499237	0.552531	0.56469	-1
FBgn0029714	X	CG3527	4552489	726.703	0.15921	-0.0475005	-0.657723	7385	15864	0.668822	0.815669	0.761785	1.32
FBgn0029715	X	CG11444	4553757	3384.78	0.0813977	-0.138574	-0.79235	8653	17132	0.409363	0.503638	0.340558	2.23
FBgn0029718	X	mRpL30	4648258	2087.04	-0.200042	-0.221711	-1.13242	36291	8153	0.659743	0.689209	0.656138	1.06
FBgn0029719	X	CG15473	4653226	120.384	0.64479	-0.0953135	-0.159921	31323	3185	0.863028	0.975855	1.15785	-1
FBgn0029720	X	CG3009	4662429	1655.96	0.49758	0.246834	0.451067	22120	6018	0.487962	0.419703	0.42456	0.01
FBgn0029722	X	CG7024	4706406	24.2494	-0.544401	-0.104593	-0.912202	1032	21899	1.22744	1.42663	1.10061	7.91
FBgn0029723	X	Proc-R	4718701	1468.26	-0.58466	0.00341217	-0.482302	13327	34194	0.157181	0.144495	0.182935	0.14
FBgn0029728	X	CG2861	4801046	56.8186	0.814095	-0.343153	1.11228	95672	21777	-0.339405	-0.441847	-0.33274	10.26
FBgn0029730	X	CG12681	4876466	3.59344	0.640912	1.72636	0.287072	38298	7147	-0.27672	-0.305927	-0.157814	10.72
FBgn0029733	X	CG6927	4907860	29.2672	-0.313098	-0.213715	-0.636761	6904	19704	0.325101	0.494613	0.508336	-1
FBgn0029736	X	CG4041	4916863	1468.37	-0.11469	-0.132616	-0.479229	2099	10701	1.12729	1.05271	1.0511	0.72
FBgn0029737	X	CG6903	4920189	3261	-0.353273	-0.0598377	-0.406013	5425	7375	0.670569	0.850878	0.857882	2.25
FBgn0029745	X	Rpn13R	5132441	2.13063	-3.77443	0.668857	-0.93248	56462	4956	-0.291995	-0.148819	0.0338839	7.31
FBgn0029747	X	CG5062	5181275	15.4889	-2.06271	0.825414	0.196092	105296	3824	-0.308539	-0.254614	-0.149464	7.35
FBgn0029750	X	CG3323	5304339	112.288	1.01439	-0.069033	-0.64642	25020	44756	-0.00787683	0.342764	0.0736407	8.28
FBgn0029751	X	CG17764	5306839	5.12154	0.633735	0.342421	-0.111509	22520	47256	0.205609	0.355339	0.308611	9.51
FBgn0029752	X	TrxT	5311234	9.48821	1.71045	5.21471	-0.69809	18125	51651	0.0881253	0.112931	0.232774	10.7
FBgn0029753	X	CG4198	5314224	3.53891	-0.719309	1.4556	0.278619	15135	49165	0.366241	0.334835	0.588588	8.01
FBgn0029754	X	CG15930	5316212	323.068	-0.00861004	-0.339064	-0.438453	13147	47177	0.25893	0.0485665	0.233834	3.28
FBgn0029755	X	Sas10	5318240	1060.68	-0.090103	-0.173305	-0.556332	11119	45149	0.828695	0.363004	0.789248	-1
FBgn0029756	X	CG3309	5328011	658.503	-0.195604	-0.169039	-0.655246	1348	35378	0.81641	0.98484	0.965055	1.32
FBgn0029761	X	SK	5372687	7070.68	-0.190774	-0.275311	-0.0779049	42592	2357	0.106919	0.0958955	0.140868	0.22
FBgn0029763	X	CG4165	5424376	2793.56	-0.114784	-0.18932	-0.570571	9097	6253	0.723269	0.769587	0.847784	2.12
FBgn0029765	X	CG16756	5427867	645.602	0.441065	0.0530481	-0.00318299	12588	9744	0.54371	0.688381	0.526614	0.02
FBgn0029766	X	CG15784	5431048	5738.32	-2.08182	-1.77579	-2.43604	15769	12925	0.544865	0.399836	0.506134	0.23
FBgn0029768	X	SPR	5470334	353.931	-0.363774	-0.879312	-0.508914	55055	1146	0.119924	0.0727579	0.196851	0.27
FBgn0029769	X	frma	5494533	174.613	-0.329376	0.102484	-1.44015	79254	18892	0.043637	0.000245664	0.219619	0.07
FBgn0029771	X	CG12730	5517689	795.124	-0.28238	-0.137618	-0.963188	99120	31062	0.203708	0.293654	0.0812101	0.46
FBgn0029778	X	RhoGAP5A	5617689	657.285	-0.265875	-0.0206238	-0.475876	880	20053	1.00245	1.40376	1.14338	1.11
FBgn0029783	X	Sirt4	5665284	97.7477	-0.544587	-0.493766	-1.16965	4732	4741	1.03202	0.862787	0.891268	1.24
FBgn0029785	X	RpL35	5672974	78844.4	-0.107231	0.205966	-0.54319	2958	2949	0.722979	0.561675	0.216423	0.41
FBgn0029789	X	CG3160	5687363	1288.61	-0.298927	-0.217139	-0.943037	2563	149	0.629143	0.971814	0.868504	1.04
FBgn0029791	X	CG4096	5703595	3849.07	-0.225908	0.149636	-0.267933	13669	16381	0.389739	0.341078	0.486728	-1
FBgn0029795	X	CG15773	5733677	45.9514	-3.51234	-1.34678	-2.47422	26162	10744	0.347811	0.291562	0.428287	0.05
FBgn0029798	X	CG4078	5749912	612.543	0.0136445	-0.400798	-0.818085	9927	5491	0.662952	0.7877	0.919336	-1
FBgn0029799	X	CG15772	5753145	36.453	-0.0656179	0.192354	-1.54006	6694	6710	0.730884	0.757383	0.678307	-1
FBgn0029800	X	lin-52	5754174	520.964	-0.294975	0.115387	-0.50144	5665	5681	0.737745	0.680151	0.426038	1.07
FBgn0029801	X	CG15771	5757662	4216.91	-0.441112	-0.243261	-1.00827	2177	2193	1.879	1.88562	1.45755	0.33
FBgn0029804	X	CG3097	5768317	1780.18	1.22398	0.0201556	-0.706555	8478	8462	0.764835	0.692281	0.737857	0.65
FBgn0029807	X	CG3108	5779407	7104.25	3.6386	-1.26124	-7.21948	9462	9438	0.350917	0.431141	0.611937	-1
FBgn0029809	X	CG15767	5790203	1.72028	-0.996834	2.72474	1.07142	1334	1329	0.974318	0.898458	1.01434	7.9
FBgn0029810	X	CG12239	5793341	7150.16	0.279517	0.266728	0.0619161	4472	4467	0.320318	0.163449	0.305875	0
FBgn0029813	X	CG15766	5815342	114.948	0.281847	-0.888395	-0.189306	26473	26468	0.638339	0.743357	0.625831	-1
FBgn0029814	X	CG15765	5829691	7949.51	-0.0553003	-0.164221	-0.0861405	40822	40817	-0.142527	-0.190645	-0.00781403	0.02
FBgn0029818	X	GAA1	5872099	1509.91	-0.0976745	-0.0860277	-0.844974	40175	384	0.870071	0.413659	0.497067	1.99
FBgn0029819	X	CG3016	5878393	1704.93	-0.25361	-0.222953	-0.724244	33881	488	1.27949	1.02319	1.01658	5.04
FBgn0029820	X	CG16721	5881630	3058.8	-0.253205	-0.136218	-0.431472	30644	3725	0.625623	0.577587	0.378788	3.03
FBgn0029821	X	CG4020	5906873	1602.2	-0.462652	-0.145216	-0.814126	5401	1731	0.447801	0.442797	0.469989	0.17
FBgn0029822	X	CG12236	5910607	1225.68	-0.036529	-0.290693	-0.215017	1667	5465	1.56335	1.72211	1.53149	0.72
FBgn0029823	X	CG3011	5914932	4249.92	0.532514	-0.248143	-0.597066	2658	3883	0.866084	0.937984	1.13224	0.26
FBgn0029824	X	CG3726	5929474	2028.32	-0.275202	-0.114717	-0.312133	17200	10659	0.457943	0.438083	0.663129	0.9
FBgn0029825	X	CG12728	5943928	500.867	-0.109953	-0.181459	-0.496527	31654	20876	0.63277	0.651812	0.508509	3.04
FBgn0029826	X	CG6041	5949184	766.825	-0.700543	-0.397231	-0.90014	36910	15620	0.343634	0.48223	0.351114	0.14
FBgn0029830	X	Grip	5976489	3370.21	-0.82306	-0.200096	-0.75846	64215	4831	0.401494	0.446539	0.56346	0.58
FBgn0029831	X	CG5966	5990715	92.6643	-0.278591	-0.887669	-1.21396	78441	9395	0.216613	0.245836	0.186349	0.9
FBgn0029833	X	CG5941	6038734	1434.42	-0.267591	-0.0890593	-0.839748	44535	2129	0.400127	0.482045	0.367095	1.44
FBgn0029834	X	CG5937	6045193	2105.68	-0.274873	-0.366985	-0.256382	38076	4330	0.397971	0.436077	0.523418	0.16
FBgn0029836	X	CG5928	6068611	260.212	2.02876	0.19345	-0.333137	14658	14660	0.128072	0.111602	0.189311	-1
FBgn0029837	X	Tsp5D	6071994	1102.47	-0.196192	-0.366361	0.10521	11275	11277	0.00301511	-0.00565173	0.0401314	0.3
FBgn0029838	X	CG4666	6076929	1048.24	2.00664	0.104091	-0.157648	6340	6342	0.116951	-0.0195428	0.211252	0.05
FBgn0029839	X	CG4660	6080040	288.586	-0.332293	0.000766585	-0.552851	3229	3231	0.307069	0.362932	0.322968	0
FBgn0029840	X	raptor	6086417	2143.64	-0.242771	-0.295613	-0.485108	3148	3146	1.03124	1.1466	0.951264	0.32
FBgn0029843	X	Nep1	6097588	2236.71	-0.407975	-0.316491	-0.952072	14319	14317	0.300573	0.325461	0.42181	1.29
FBgn0029848	X	Btd	6218297	966.816	1.35109	1.29077	0.679092	13707	13693	0.258358	-0.0793463	0.0400362	-1
FBgn0029849	X	Efr	6221338	1837.51	-0.280401	-0.362423	-1.05081	10666	10652	0.871991	0.549525	0.712014	0.84
FBgn0029851	X	CG14445	6238936	4225.76	-0.438124	-0.294351	-0.510359	6932	6914	1.18298	1.31599	1.13214	0.04
FBgn0029853	X	CG3781	6261644	521.757	0.0651811	0.169951	-0.385277	3995	4002	0.798608	0.733465	0.21385	3.42
FBgn0029854	X	CG3566	6275848	2378.18	-0.00673475	-0.0448542	-1.10793	3701	3693	0.827619	1.09079	1.02416	0.75
FBgn0029856	X	CG11700	6282806	24.1768	-2.04511	-1.85401	-2.58957	3257	3265	NA	NA	NA	5.72
FBgn0029857	X	wuho	6288831	1062.22	0.0122337	-0.00347632	-0.779119	2443	3862	0.831087	0.736839	0.712315	0.69
FBgn0029858	X	CG15896	6292740	305.517	-0.0461961	-0.406159	-0.885715	1466	47	0.759024	0.811465	0.637572	-1
FBgn0029859	X	CG15892	6293724	11.2666	2.27043	-1.26797	-1.75449	2450	1031	NA	NA	NA	10.47
FBgn0029860	X	CG15891	6294931	1283.09	-0.275897	0.065964	-0.371527	3657	2238	NA	NA	NA	1.49
FBgn0029861	X	CG3815	6297179	1165.49	-0.278172	-0.0391828	-0.618606	5905	4486	0.770349	0.992677	0.966718	2.38
FBgn0029863	X	CG3823	6305360	499.877	0.825086	-0.311306	-1.6215	14086	5532	0.357694	0.405413	0.47012	0.13
FBgn0029864	X	CG15894	6319520	2706.13	-0.261478	-0.344384	-0.212668	28246	8628	0.306476	0.224129	0.407361	-1
FBgn0029866	X	CG3842	6340746	1863.02	-0.0985797	-0.194286	-1.01561	30228	7424	0.454378	0.556495	0.525824	0.19
FBgn0029867	X	CG3847	6348169	2142.52	0.220994	-0.32388	-0.379908	22805	14847	0.605363	0.584392	0.581014	0.53
FBgn0029868	X	CG3446	6349708	8856.33	-0.146376	-0.0263775	-0.961267	21266	16386	0.75889	0.589481	0.340625	0.78
FBgn0029870	X	Marf	6368436	11196.3	-0.0861063	-0.0406501	-0.409303	2538	2550	1.41691	1.62121	1.39949	0.61
FBgn0029873	X	CG3918	6525403	1352.06	0.139181	-0.0926761	-0.596079	8886	8888	0.93142	0.862709	1.04714	1.38
FBgn0029874	X	CG3342	6526997	371.582	-0.080607	-0.165454	-0.374164	7292	7294	0.617335	0.630501	0.669024	1.27
FBgn0029877	X	CG17717	6589968	7.49799	0.727446	1.49575	0.764314	52064	51706	0.512286	0.373761	0.365615	8.03
FBgn0029878	X	Pat1	6593865	2933.72	-0.0823026	-0.201023	-0.489566	55961	47809	0.79541	0.93307	0.994831	0.6
FBgn0029879	X	APC7	6598393	6.78229	-0.28224	0.208107	-0.844726	60489	43281	1.12179	1.1335	0.908427	-1
FBgn0029880	X	CG14443	6635064	14.941	-1.43203	-0.464437	-0.422228	34130	6610	-0.0427653	-0.060338	-0.04081	1.05
FBgn0029881	X	pigs	6626538	5183.94	-0.0458817	-0.201273	-0.212857	42656	15136	0.571732	0.52469	0.678088	0.83
FBgn0029882	X	CG3226	6653680	1436.27	0.725324	0.193534	-0.543065	15514	3910	0.441387	0.325953	0.350288	3.95
FBgn0029885	X	CG3224	6661007	2765.69	-0.417385	-0.130252	-0.733966	8187	3417	0.597452	0.482245	0.621152	1.17
FBgn0029887	X	CG3198	6671256	4204.26	-0.193716	0.166142	-0.238049	1272	733	0.919268	1.08076	0.827917	0.45
FBgn0029888	X	CG3192	6678190	5873.33	-0.182337	-0.0265238	-1.06693	8206	7667	1.02803	0.643373	0.615606	0.57
FBgn0029890	X	CG4095	6682731	100.199	-0.211441	-0.0419262	-1.35859	12747	12208	0.435449	0.528527	0.681343	9.03
FBgn0029891	X	Pink1	6685550	6736.38	-0.241591	-0.158759	-0.601521	15566	15027	0.801244	0.732986	0.791605	1.24
FBgn0029892	X	CG3184	6688185	426.788	-0.389014	0.141245	-0.668225	18201	14370	0.75982	0.72122	0.570863	1.3
FBgn0029893	X	CG14442	6692151	3953.09	-0.219597	-0.26051	-0.732982	22167	10404	0.825444	0.902233	0.885952	0.33
FBgn0029894	X	CG14440	6697216	1294.99	-0.297512	-0.522429	-0.574443	27232	5339	0.480306	0.49418	0.522551	0.23
FBgn0029895	X	CG14441	6709448	3516.72	-0.160918	-0.422367	-0.674963	39464	6893	0.287057	0.244047	0.374519	1.38
FBgn0029896	X	CG3168	6729995	27871.8	-0.43191	-0.549878	-0.333068	60011	27440	0.0969506	0.0681654	0.147885	0.07
FBgn0029897	X	RpL17	6742887	111664	-0.0962671	0.246483	-0.280803	69317	40332	0.593768	0.394244	0.428521	0.41
FBgn0029898	X	CG14439	6751648	4805.61	-0.713	-0.679824	-1.3323	60556	49093	0.183397	0.19603	0.302366	0.05
FBgn0029899	X	CG14438	6763517	7285.46	-0.352569	-0.11222	-0.0897904	48687	40936	0.833758	0.780174	1.15834	0.69
FBgn0029903	X	pod1	6808757	3901.35	-0.0678968	-0.327319	-0.378773	3447	3434	1.60768	1.80785	1.52933	0.84
FBgn0029905	X	Nf-YC	6819548	1271.56	-0.37885	0.0233271	-0.404307	7344	7357	0.824108	0.895091	0.915226	0.96
FBgn0029906	X	xit	6821928	743.327	0.144423	0.0132829	-0.683002	9724	9737	NA	NA	NA	0.55
FBgn0029907	X	Atx-1	6823703	11.5849	0.654952	0.302728	-0.30489	11499	11512	NA	NA	NA	1.48
FBgn0029909	X	CG12796	6832040	12.152	-1.83129	0.97642	-0.139488	19836	19849	0.620964	0.877614	1.16121	-1
FBgn0029911	X	CG14435	6841047	1826.45	-0.394211	-0.417151	-0.775001	28843	12853	0.595738	0.535558	0.54253	0.61
FBgn0029912	X	CG4557	6846094	1522.47	-0.192483	-0.217985	-0.584942	33890	7806	0.646982	0.737468	0.803766	1.77
FBgn0029913	X	Cht11	6848697	265.467	-0.192374	-0.122474	-0.594036	36493	5203	0.616351	1.00714	0.940882	0.73
FBgn0029914	X	CG4558	6850827	927.781	-0.0262462	0.0265079	-0.263262	38623	3073	0.510484	0.549906	0.500331	0.39
FBgn0029915	X	CG14434	6859551	412.524	-0.0315486	-0.207983	-0.456916	47347	2449	0.850425	0.60019	0.411314	1.9
FBgn0029920	X	CR4575	6950888	1.5365	-2.16604	-1.23938	-0.0189488	138684	32744	NA	NA	NA	-1
FBgn0029922	X	CG14431	6938553	523.695	-0.187819	-0.313388	0.0015005	126349	20409	0.182853	0.226301	0.253391	-1
FBgn0029924	X	CG4586	6971091	1023.22	0.516693	-1.28978	-1.532	158887	52947	0.367235	0.481273	0.507137	-1
FBgn0029925	X	CG3040	6972858	1072.07	0.0954	-0.0473576	-0.287965	160654	54714	0.775579	0.374211	0.355423	1.71
FBgn0029928	X	CG3032	7013060	154.658	0.257188	0.196514	0.287848	200856	93744	0.626087	0.597711	0.727004	-1
FBgn0029929	X	CG4593	7014448	616.18	0.228948	-0.106364	-0.203484	202244	92356	0.715417	0.565717	0.74314	1.43
FBgn0029930	X	CG12541	7043830	970.922	-0.442445	-0.209211	-0.098109	231626	62974	0.10469	0.000164862	0.0921145	0.23
FBgn0029932	X	CG4607	7071051	609.006	-0.178722	-0.64919	-1.19873	217168	35753	0.0690521	0.0374429	0.158235	0.14
FBgn0029935	X	CG4615	7100439	955.836	-0.346346	-0.0620079	-0.488252	187780	6365	0.446646	0.605646	0.603395	0.29
FBgn0029936	X	CG4617	7103523	571.525	-0.110947	-0.296619	-0.422027	184696	3281	0.502859	0.46388	0.401725	0.5
FBgn0029937	X	CG8300	7105615	572.32	-0.0743059	-0.0879659	-0.546738	182604	1189	0.917397	0.61612	0.401645	1.84
FBgn0029939	X	CG9650	7189827	1451.83	-0.0562692	-0.410624	0.106567	98392	15142	0.339868	0.345082	0.417888	-1
FBgn0029940	X	CG1958	7267393	3.10136	1.01845	2.00044	-1.49413	20826	2076	-0.625538	-0.636137	-0.412277	10.13
FBgn0029941	X	CG1677	7343443	6791.55	-0.0932593	-0.0990724	-0.552428	22409	22387	0.705481	0.678603	0.595899	1.41
FBgn0029942	X	CG2059	7287237	1213.92	0.245674	-0.32215	-0.586967	982	996	1.44476	1.85184	1.23715	2.12
FBgn0029943	X	Atg5	7319196	1170.92	-0.36215	-0.257831	-0.537599	1838	351	1.33347	1.21488	0.986073	0.57
FBgn0029944	X	Dok	7326510	942.002	-0.38006	-0.283793	-0.649775	5476	5454	0.510884	0.450967	0.430989	0.96
FBgn0029945	X	CG18155	7330150	50.0109	-0.392944	0.418575	-0.843966	9116	9094	0.194064	0.100967	0.280595	10.12
FBgn0029946	X	CG15034	7346882	2.42846	-1.8374	1.57766	-0.461235	25848	25826	-0.46257	-0.212901	-0.419442	9.86
FBgn0029947	X	CG1999	7359427	4.17136	2.3609	6.43904	1.72854	38393	23274	-0.0296318	0.108033	-0.0787364	10.05
FBgn0029950	X	CG9657	7420368	702.216	0.110323	0.391202	0.246616	99334	37667	0.0650105	0.214995	0.121475	0.12
FBgn0029951	X	CG11369	7575528	2.00056	-1.03256	0.873589	-2.23904	110281	35187	-0.223119	-0.266068	-0.212295	9.67
FBgn0029952	X	CG12689	7585717	1.53988	-3.74083	-0.720979	-0.349746	100092	27099	-0.00645982	0.0516377	-0.0105957	10.89
FBgn0029955	X	CG15478	7715357	147.361	-0.638624	-0.312081	-0.842903	9782	9430	0.111125	0.124866	0.224494	-1
FBgn0029957	X	CG12155	7730242	1060.42	-0.177736	-0.24112	-0.519301	5103	24315	1.21564	1.09605	1.1424	0.91
FBgn0029958	X	Pdp	7733215	2270.82	0.00451077	0.0451266	-0.541693	8076	21531	0.68044	0.735226	0.774159	2.13
FBgn0029959	X	Rab39	7735839	1971.64	-0.312249	-0.106555	-0.418966	10700	18907	0.856194	0.751974	0.477371	0.54
FBgn0029962	X	CG1402	7834438	1184.65	-0.0919949	-0.249038	-0.0235854	62421	24493	0.17787	0.0715786	0.0104523	-1
FBgn0029965	X	Ir7b	7865958	3.36971	0.144012	-0.35835	-0.845733	30901	56013	0.106802	0.150298	-0.0419469	-1
FBgn0029968	X	Ir7g	7885818	9.36158	0.179436	-1.73029	-2.30622	11041	73733	0.100809	0.074231	0.175835	-1
FBgn0029969	X	CG10932	7887957	5281.96	0.522842	-0.181454	-1.11399	8902	71594	0.731975	0.617947	0.730693	0.15
FBgn0029970	X	Nek2	7890356	12.2364	-0.0897536	-0.235687	-0.962576	6503	69195	0.591991	0.659396	0.665745	-1
FBgn0029974	X	dpr14	7905995	1616.42	-0.0626083	-0.125662	-0.420937	9136	53556	0.166322	0.115095	0.247571	-1
FBgn0029975	X	CG1444	7910408	3529.09	-0.113948	-0.216898	-0.823258	13549	49143	0.768609	0.701695	0.365979	0.27
FBgn0029976	X	snz	7915266	2708.41	-0.418405	-0.346074	-0.654806	18407	44285	0.979556	0.825876	0.811834	1.31
FBgn0029977	X	hdm	7919324	13.145	-0.565504	-0.843101	-0.449072	22465	40227	0.788089	0.819723	0.665201	-1
FBgn0029979	X	CG10777	7926770	5550.9	-0.0694363	-0.238016	-0.536147	29911	32781	0.605412	0.511943	0.612912	1.56
FBgn0029980	X	CG10778	7932548	900.872	-0.0410172	-0.253338	-1.13879	27011	27003	0.424344	0.416915	0.442954	0.91
FBgn0029986	X	CG15332	7954921	7.50055	-0.230785	-0.399628	-0.622552	4638	4630	0.657213	0.656254	0.583453	3.86
FBgn0029989	X	CG15333	8020434	1.85484	-0.110225	-0.109092	0.0128681	29035	28924	-0.102004	-0.0305146	0.0387922	10.31
FBgn0029990	X	CG2233	8036629	40341.8	0.208341	-0.810735	-1.05293	12840	12729	0.220181	0.257061	0.265429	0.13
FBgn0029992	X	Upf2	8072855	2064.04	-0.105896	-0.278791	-0.818945	2659	8999	0.805805	0.936435	0.998776	2.45
FBgn0029993	X	CG1571	8077058	16.6002	-0.68212	0.614475	0.907966	1544	10886	0.203548	0.246903	0.120951	8.79
FBgn0029994	X	CG2254	8079977	4217.59	0.0562271	-0.401045	-1.15681	4463	7967	0.216056	0.374431	0.497226	0.17
FBgn0029995	X	CG2256	8085615	3.90403	0.0141878	0.268497	-0.424348	2339	2329	0.365137	0.294735	0.251075	-1
FBgn0029996	X	UbcE2H	8090804	7001.13	-0.17067	-0.274405	-0.537058	2850	214	1.46947	1.5802	1.22801	0.35
FBgn0029997	X	CG2258	8098172	1520.54	0.0203758	-0.0534264	-0.38442	10218	7154	0.336849	0.30752	0.3652	1.86
FBgn0029999	X	CG1575	8118071	882.154	-0.284739	-0.0391441	-0.739942	17003	16980	0.581392	0.805713	0.808563	-1
FBgn0030000	X	CG2260	8120114	1101.73	-0.231516	-0.19069	-0.719409	14960	14937	0.571361	0.622334	0.578279	1.2
FBgn0030001	X	cyr	8128496	99.2974	3.10805	0.157145	-2.12824	6578	6555	0.919298	1.02863	0.994337	-1
FBgn0030003	X	CG2116	8130797	1308.26	-0.152928	-0.213369	-0.518379	4277	4254	0.618893	0.799283	0.888216	1
FBgn0030004	X	CG10958	8133626	440.354	-0.353381	-0.171447	-0.357601	1448	1425	1.09965	1.15632	1.30872	7.24
FBgn0030006	X	CG17982	8143192	519.559	-0.357441	-0.10396	-0.5999	5587	8141	0.635315	0.558978	0.702804	2.37
FBgn0030007	X	CG2263	8144753	2002.53	0.117768	-0.214749	-0.979275	4026	9702	0.665342	0.429592	0.511448	1.04
FBgn0030008	X	CG2129	8146847	320.583	-0.512464	-0.213047	-0.535384	1932	11796	0.576442	0.514597	0.69816	-1
FBgn0030010	X	CG10959	8149734	309.454	-0.647511	-0.0309195	-0.54871	955	14683	1.01677	1.19712	1.03843	3.25
FBgn0030011	X	Gbeta5	8151503	1557.02	-0.331823	-0.182796	-0.763989	2724	16452	1.12202	1.04083	0.691803	0.49
FBgn0030012	X	CG18262	8153740	337.828	-0.400726	-0.329444	-0.631183	4961	18689	0.960261	0.809162	0.88386	1.14
FBgn0030013	X	GIIIspla2	8158488	1720.43	0.303288	-0.0351991	-0.648661	9256	23437	0.751858	0.591728	0.670581	0.41
FBgn0030014	X	CG15337	8160803	16.0747	0.752407	0.773754	-1.18387	6941	25752	0.486387	0.378248	0.565424	8.54
FBgn0030015	X	CG10761	8162166	3.23123	-2.24524	0.819488	-1.02473	5578	27115	0.499311	0.404107	0.565883	6.4
FBgn0030016	X	Or7a	8164987	8.07698	-0.437229	0.213218	-0.618967	2757	28310	0.448488	0.552037	0.80951	-1
FBgn0030017	X	CG2278	8168049	738.739	-0.195324	-0.172775	-0.384677	305	25248	1.21759	1.43229	1.21939	-1
FBgn0030018	X	slpr	8173707	1881.44	-0.277521	-0.406115	-0.807345	5963	19590	0.99228	1.07019	1.11125	1.43
FBgn0030025	X	CG2147	8241083	456.872	0.431237	0.0917857	-0.559176	7476	7468	0.729828	0.624307	0.846355	4.93
FBgn0030026	X	sni	8242758	1042.57	0.11184	0.0772421	-0.750937	5801	5793	0.851764	0.593658	0.641042	0.56
FBgn0030027	X	CG1632	8262566	861.65	1.24085	-0.219072	-1.16272	14007	12927	0.386377	0.335258	0.374097	-1
FBgn0030028	X	Corp	8270653	44.6591	-0.11847	-0.193876	-0.971726	22094	4840	0.169896	0.0690404	0.124973	-1
FBgn0030029	X	CG15343	8273065	66.8641	0.913486	-0.612654	-0.932211	24506	2428	0.410868	0.426061	0.453339	0.36
FBgn0030030	X	CG1636	8274931	1143.38	0.189111	-0.335768	-0.44642	26372	562	0.638976	0.652701	0.930716	0.74
FBgn0030033	X	CG1387	8387642	3.20544	-1.79247	0.408209	-0.297896	16717	10120	0.023339	-0.0262507	-0.0236081	9.01
FBgn0030034	X	CG10555	8401728	2073.75	-0.0112806	-0.171814	-0.528725	2631	3966	1.2338	0.991784	1.19677	0.5
FBgn0030035	X	CG11190	8405899	1220.73	-0.0585362	-0.508088	-0.976203	1540	4644	0.882576	1.09705	0.928604	1.47
FBgn0030037	X	CG12125	8435871	1308	0.0493235	-0.227142	-0.820074	4692	4715	0.655433	0.794177	0.822422	2.41
FBgn0030038	X	CG1440	8439160	3401.9	0.557086	-0.30322	-0.695234	7981	8004	0.962471	0.986362	0.657551	2.86
FBgn0030039	X	CG12123	8441797	454.013	0.00913082	0.114387	-0.34421	10618	10641	0.603286	0.42066	0.669334	5.12
FBgn0030041	X	CG12116	8468227	15071.5	-0.391812	-0.289701	-0.976272	37048	37071	0.281567	0.345046	0.432096	0.06
FBgn0030048	X	CG12112	8559535	465.556	-0.433796	-1.07744	-1.1006	1414	7487	0.850662	0.882992	0.700486	1.81
FBgn0030049	X	Trf4-1	8565240	2750.11	-0.325926	-0.305648	-0.72125	3949	1782	1.58753	1.71122	1.46972	0.68
FBgn0030050	X	CG12111	8570578	10.9182	-0.767679	-0.0199456	-1.16252	1389	3556	0.570146	0.47202	0.598298	8.28
FBgn0030051	X	spirit	8572346	1553.02	0.211108	0.189994	-0.417993	3157	5324	0.272876	0.306954	0.499558	0.23
FBgn0030052	X	CG12065	8581417	4370.59	-0.632906	-0.56091	-0.693487	12228	14395	0.863684	0.783009	0.817801	0.44
FBgn0030053	X	CG12081	8589792	1352.23	-0.0867337	-0.0591205	-0.488712	20603	11082	0.612419	0.652628	0.731097	1.53
FBgn0030054	X	Caf1-180	8604220	1031.38	0.535078	-0.354741	-0.854004	35031	3346	1.19329	1.28805	1.19952	-1
FBgn0030055	X	CG12772	8678987	976.766	-0.365117	-0.335809	-0.417169	10342	4076	0.65091	0.71134	0.778591	0.64
FBgn0030056	X	CG11284	8685006	3777.81	-0.256142	-0.417141	-0.766043	4323	4336	1.09582	0.924205	0.957739	0.35
FBgn0030057	X	Ppt1	8689427	373.883	-0.0804388	-0.121179	-0.00976344	98	85	1.27116	1.54835	1.10065	1.44
FBgn0030058	X	CG11294	8692720	1.59214	0.533227	1.84437	-0.068105	3391	3378	0.376365	0.488101	0.551308	5.9
FBgn0030060	X	CG2004	8713698	2490.29	0.357198	-0.330589	-1.49218	3221	5547	0.703933	0.781732	0.980394	0.3
FBgn0030061	X	CG1785	8716000	1998.46	-0.152237	-0.331496	-0.900472	919	7849	1.26431	1.24048	1.16219	1.23
FBgn0030063	X	CG1789	8721011	999.798	-0.163397	-0.103745	-0.65235	4092	12860	1.02877	0.730253	0.37827	2.2
FBgn0030065	X	CG12075	8855548	6939.55	0.260085	0.225588	-0.304354	18366	18331	0.472382	0.301481	0.492298	0.54
FBgn0030066	X	CG1885	8899409	266.135	-0.0923392	-0.230721	-0.525944	6310	5788	0.637145	0.261952	0.325385	1.94
FBgn0030067	X	Rbm13	8902730	1406.52	-0.00630775	-0.0694362	-0.741928	2989	2951	0.892219	0.917791	0.819134	1.5
FBgn0030071	X	CG12661	8923287	1.87435	-4.77444	-2.43447	-1.92859	17568	1308	0.230589	0.285066	0.220536	4.42
FBgn0030073	X	CG10962	8973581	734.021	1.38106	-1.17251	-2.74124	67862	25754	0.252773	0.174279	0.259822	0.3
FBgn0030074	X	CG12662	8983912	3.94494	0.739063	0.952729	-0.0887185	78193	15423	0.561116	0.397977	0.521248	-1
FBgn0030077	X	CG15365	9061340	1196.36	0.514865	0.079883	-0.227709	32779	18754	0.281344	0.274903	0.277372	-1
FBgn0030078	X	CG10970	9070503	11.8113	-0.617654	-0.117859	0.448765	23616	23616	0.140805	0.0645285	0.054979	7.38
FBgn0030081	X	CG7246	9079940	786.169	-0.158917	-0.13104	-0.63037	14179	14179	0.621101	0.643975	0.617341	1.35
FBgn0030082	X	HP1b	9081904	931.233	0.0676141	-0.0928275	-0.615849	12215	12215	0.780242	0.513035	0.367469	1.51
FBgn0030085	X	CG6999	9088840	123.056	0.333978	0.393961	0.329547	5279	5279	NA	NA	NA	4.92
FBgn0030086	X	CG7033	9091169	7436.53	0.0643192	-0.388994	-1.2904	2950	2950	0.918798	0.947707	0.962576	1.69
FBgn0030087	X	CG7766	9098675	12369.8	-0.117263	-0.192656	-0.683228	4556	4556	1.05529	1.25242	1.13962	0.2
FBgn0030088	X	Arfrp1	9107711	528.566	-0.0860133	-0.0122132	-0.510127	13592	9876	0.634508	0.630878	0.95566	3.11
FBgn0030089	X	AP-1gamma	9113217	5062.2	-0.104157	-0.328128	-0.584048	19098	4370	0.790579	0.997099	1.00307	0.46
FBgn0030090	X	fend	9128536	676.67	0.131024	-0.283616	-0.182411	16468	835	0.45767	0.411408	0.425301	0.62
FBgn0030091	X	CG7065	9145193	2788.84	-0.462044	-0.176156	-0.303846	189	199	1.13863	1.17478	1.17746	1.48
FBgn0030092	X	fh	9148575	452.369	-0.0428451	-0.348594	-0.838296	3571	3581	0.833678	0.866254	0.945392	2.54
FBgn0030093	X	dalao	9150642	1928.96	-0.048033	-0.149709	-0.616443	5638	5648	0.626415	0.676807	0.717029	4.3
FBgn0030096	X	Zpr1	9161107	1231.77	-0.056872	-0.271416	-0.986025	12997	3023	0.972334	0.689037	0.763715	2.47
FBgn0030098	X	CG12057	9192102	4706.61	-1.72964	-2.24222	-3.27502	17998	1269	0.602248	0.277841	0.604439	0.01
FBgn0030099	X	CG12056	9193144	670.373	-0.198597	-0.00892189	-0.505789	19040	2311	0.781916	0.707633	0.730156	0.78
FBgn0030100	X	CG12106	9194615	165.916	-0.344506	-0.279307	-0.494469	20511	1436	0.688239	0.636612	0.683276	-1
FBgn0030101	X	CG12118	9195582	649.245	-0.170133	-0.202228	-0.763308	21478	469	0.548436	0.525396	0.610015	3.76
FBgn0030102	X	CG12119	9208506	1060.58	-0.314664	-0.259058	-1.10291	34402	12455	0.424148	0.459812	0.622434	0.19
FBgn0030103	X	Obp8a	9215287	14.3828	-1.35928	-0.574575	-0.550569	39922	19236	0.317047	0.293266	0.35625	0.13
FBgn0030104	X	CG15368	9216162	3.53146	-1.89027	-1.0856	-1.06843	39047	20111	0.145475	-0.264988	0.296884	10.11
FBgn0030105	X	CG15369	9217169	729.27	2.59858	1.55827	1.10502	38040	21118	0.470205	0.381316	0.452538	-1
FBgn0030108	X	Gr8a	9227982	22.8588	-7.12964	-2.14578	-4.3038	27227	27247	0.209916	0.324523	0.223011	-1
FBgn0030109	X	CG12121	9230587	2860.72	0.189103	-0.224268	-0.75588	24622	24642	0.407293	0.550214	0.555701	1.57
FBgn0030114	X	CG17754	9253186	963.045	-0.352804	0.173336	0.0815478	2023	2043	1.14345	1.21785	1.20782	3.11
FBgn0030117	X	ric8b	9261014	8.5052	-0.218413	-0.69294	0.0683034	5805	88	NA	NA	NA	-1
FBgn0030120	X	CG17440	9269181	17.3948	0.34315	-0.687599	-0.394506	13972	8255	0.189386	0.484936	0.64088	6.12
FBgn0030121	X	Cfp1	9271697	924.853	0.115859	0.311253	-0.105913	16488	10771	0.499757	0.618484	0.80941	1.58
FBgn0030122	X	CG16892	9274533	365.838	0.0496198	-0.252101	-0.875194	19324	9850	0.764567	0.826188	0.83144	1.76
FBgn0030136	X	RpS28b	9555142	77689.6	-0.176402	0.0824929	-0.608066	1933	1934	0.931842	0.664153	0.443672	0.37
FBgn0030137	X	CG15317	9556075	361.212	-0.00564635	-0.00756816	-0.581599	2866	2867	0.577665	0.743107	0.627373	0.61
FBgn0030141	X	Gga	9602655	1457.56	-0.135134	-0.314644	-0.807329	20419	20449	0.922549	0.637936	0.81461	1.79
FBgn0030151	X	CG1354	9780418	9286.85	0.501981	0.00186912	-0.693324	706	707	1.01741	1.04483	1.08866	0.98
FBgn0030156	X	CG15247	9875582	1602.56	-0.757744	-0.0944033	-0.607537	997	997	0.515356	0.490311	0.575301	0.3
FBgn0030157	X	CG1468	9878850	4987.63	0.151164	-0.22496	-0.775047	2271	2247	-0.0682893	0.0641371	0.151796	0.03
FBgn0030158	X	CG9686	9880202	4952.3	-0.265826	0.424206	0.415207	3623	3599	0.0118031	0.000683543	0.0374132	0.12
FBgn0030159	X	CG9689	9882811	312.661	1.50273	-0.058202	-1.99938	6232	6208	0.356477	0.389811	0.356981	5.09
FBgn0030160	X	CG9691	9884743	7059.2	0.367927	0.0525526	-0.425194	8164	8140	0.146872	-0.0282764	0.110173	0.18
FBgn0030161	X	CG15249	9893778	521.53	1.88726	0.607093	-0.378176	17199	17175	0.162539	0.141271	0.157812	-1
FBgn0030162	X	CG1986	9909894	183.728	2.33922	1.02509	-0.461318	33315	4634	0.19714	0.219356	0.235974	-1
FBgn0030167	X	CG15252	9979358	26.5029	1.84625	-1.45243	-0.40482	93161	1880	-0.0984797	-0.0341462	-0.0241185	-1
FBgn0030170	X	CG2990	10012380	72.4017	0.54106	-1.42983	-1.20659	60139	21223	0.397394	0.384382	0.508282	-1
FBgn0030174	X	CG15312	10063248	1059.29	-0.024967	-0.136164	-0.230042	9271	165	0.101556	0.146453	0.196095	0.17
FBgn0030177	X	CG2972	10084102	1897.22	-0.248214	-0.287184	-0.607847	11583	21019	0.659881	0.662609	0.806087	1.81
FBgn0030178	X	CG2974	10085542	323.278	0.156027	-0.187983	-0.681298	13023	22459	0.780816	0.559076	0.59309	1.48
FBgn0030183	X	CG15309	10208833	969.463	-0.0652489	-0.583886	-0.464778	16046	12893	0.302727	0.161247	0.175062	1.13
FBgn0030187	X	Ipod	10232041	34.8516	-5.05847	-1.20569	-3.3895	7162	7140	0.306674	0.205179	0.353968	-1
FBgn0030189	X	CG2909	10327705	333.474	-0.0848085	-0.233238	-0.200917	54879	17422	0.411179	0.61341	0.507765	2.09
FBgn0030191	X	CG15306	10330989	2.41775	1.6617	5.57572	2.35523	51595	14138	0.152794	-0.100015	-0.166981	10.55
FBgn0030195	X	CG2898	10376001	24.9609	0.106633	-0.509754	-0.795884	6583	6571	0.662129	0.879285	0.92835	5.78
FBgn0030196	X	Psf3	10384607	1855.3	0.269025	0.289267	-0.504038	2023	2035	1.00011	0.888208	1.25078	0.31
FBgn0030200	X	RabX2	10417824	6.64321	0.352614	-1.09674	0.0863214	35240	7228	-0.249266	-0.262014	-0.376972	6.74
FBgn0030202	X	CG12640	10432638	3.00777	-2.183	2.07571	3.0485	30906	22042	NA	NA	NA	-1
FBgn0030204	X	Or9a	10458931	4.96404	-0.473498	-2.22373	-1.99804	4613	4648	0.24928	0.387408	0.471744	-1
FBgn0030206	X	CG2889	10475569	1097.38	-0.24379	0.00501694	-0.325832	925	1727	1.36493	1.46611	1.48842	2.02
FBgn0030207	X	CG2887	10477876	3.90605	-1.17685	-0.00749629	0.252543	1382	4034	0.772028	1.0843	1.11227	8.64
FBgn0030208	X	PPP4R2r	10480390	2131.65	0.295687	-0.118483	-0.557992	3896	6548	0.738143	0.737048	1.08019	0.7
FBgn0030215	X	CG15296	10566216	4.25015	-2.97466	1.55876	1.30922	31938	7947	0.0501627	0.0197233	0.0420271	8.79
FBgn0030217	X	CG2124	10597645	293.427	0.25849	-0.312648	-0.592995	509	500	0.840699	1.15167	0.906753	-1
FBgn0030218	X	CG1628	10600430	501.652	-0.834966	-0.606439	-1.48068	2276	2285	0.871874	1.01981	0.894257	3.27
FBgn0030222	X	CG9806	10625418	21.7629	1.05214	1.01885	2.22237	27264	4934	0.00687706	0.0469049	0.0687982	-1
FBgn0030224	X	CG12637	10672949	31.7908	-1.94705	5.76332	5.42977	74795	17704	0.193551	-0.0388584	0.12115	8.17
FBgn0030228	X	BTBD9	10770345	1376.78	-0.436407	-0.195641	-0.498221	1639	1651	0.969264	1.18405	1.11695	4.37
FBgn0030230	X	Rph	10753371	952.409	-0.169974	-0.136225	-0.204759	6823	9151	0.251929	0.17777	0.329318	-1
FBgn0030234	X	CG15211	10775761	2572.97	-0.500661	-0.760359	-1.45275	3777	3765	0.443137	0.350673	0.136108	0.67
FBgn0030239	X	CG17333	10847986	2381.55	0.167805	-0.166578	-0.912076	3708	3704	0.877536	0.624656	0.438085	1.03
FBgn0030240	X	CG2202	10850542	1229.27	-0.263426	-0.236381	-0.742407	1152	1148	1.29026	1.47352	1.2805	1.86
FBgn0030241	X	feo	10853657	285.027	0.309487	-0.0835937	-0.125258	1963	1967	0.493316	0.600754	0.700476	7.3
FBgn0030242	X	sofe	10856206	77.4895	-0.149152	-0.622073	-0.507826	4512	4516	0.724145	0.725567	0.722846	8.65
FBgn0030243	X	CG2186	10861950	4291.64	-0.283397	-0.184702	-0.172135	3849	3825	0.904888	0.907385	0.965594	0.39
FBgn0030244	X	CG2157	10869994	1330.82	1.1363	-0.303939	-1.73979	4195	4219	0.491207	0.491307	0.570523	1.52
FBgn0030245	X	CG1637	10874243	3486.23	-0.21074	-0.409122	-0.839894	8444	1376	0.741682	0.801365	0.781374	0.99
FBgn0030246	X	CG1582	10897024	2940.06	0.184182	0.256086	-0.24328	31225	21405	0.4373	0.552243	0.554912	2.79
FBgn0030247	X	CG15208	10900888	6.97349	0.715795	1.32037	-0.147733	35089	24895	-0.0600358	0.192411	-0.106219	9.36
FBgn0030251	X	CG2145	10928555	4192.26	0.272518	-0.631591	-1.15643	62756	2772	0.165741	0.173497	0.2596	0.05
FBgn0030257	X	CG11160	11047148	1535.4	-0.393272	0.42189	0.185395	97916	7674	0.237036	0.0804147	0.427913	-1
FBgn0030258	X	CG1552	11052863	1760.4	-0.602288	0.25474	0.333541	92201	2401	0.111407	0.0991244	0.161658	0
FBgn0030259	X	CG1545	11058582	797.056	-0.610971	-0.00526473	0.180724	86482	3318	-0.22631	0.00626392	-0.198794	0.02
FBgn0030260	X	CG1537	11062598	466.133	-0.31699	0.110445	0.494747	82466	7334	-0.0833666	-0.164965	-0.061395	-1
FBgn0030261	X	CG15203	11067465	1522.97	0.109658	0.282161	-0.383239	77599	12201	0.0175425	-0.0206476	0.147779	0.18
FBgn0030266	X	CG11122	11118560	3970.46	-0.298865	-0.0405602	-0.35468	26504	2721	0.743935	0.888483	0.893108	1.33
FBgn0030268	X	Klp10A	11133240	2985.99	-0.0458601	-0.356778	-0.766642	11824	17401	1.0226	0.947103	0.765935	4.45
FBgn0030269	X	CG18292	11138774	1419.47	-0.277277	-0.0979896	-0.60643	6290	22935	0.693658	0.701177	0.861812	0.5
FBgn0030270	X	CG15199	11141154	2.40259	-2.16611	0.130688	-2.51658	3910	25315	0.708011	0.893634	1.08884	0.02
FBgn0030271	X	CG15202	11143148	172.735	-0.429301	-0.0335323	-1.30392	1916	27309	0.501785	0.472562	0.633951	0.03
FBgn0030272	X	CG15201	11144464	379.696	0.178186	0.298002	-0.569997	600	28625	1.37074	1.50037	1.14835	0.02
FBgn0030274	X	Lint-1	11150957	1518.77	-0.0279557	-0.0553776	-0.25418	5893	35118	0.811362	0.834512	0.707838	2.66
FBgn0030276	X	Dlic	11159545	6350.75	-0.346717	-0.54746	-0.921447	4739	43706	1.06732	1.1745	1.18341	0.52
FBgn0030277	X	CG1394	11170244	8.93649	1.03739	3.09641	-0.396675	5960	46138	0.261257	0.144583	0.0827955	8.49
FBgn0030278	X	CG15200	11183203	4.41037	0.69129	3.95648	-1.59887	18919	33179	0.176596	0.435214	0.542764	9.44
FBgn0030280	X	CG11106	11202527	4.63542	0.737741	4.00746	0.475254	38243	13855	-0.00867146	0.146593	0.1515	9.72
FBgn0030283	X	CG15198	11248560	4.20716	-0.281692	1.98291	0.127684	84276	7406	0.190734	0.118112	0.311573	7.86
FBgn0030286	X	CG1657	11329728	4376	-0.381097	-0.190727	-0.466979	31111	9114	1.00523	1.09657	1.05913	0.32
FBgn0030289	X	CG1597	11346253	1273.19	0.0223175	-0.18841	-0.681219	14586	4654	0.549222	0.634543	0.803058	1.19
FBgn0030290	X	CG11756	11348492	5.66262	0.444312	0.659584	-0.113749	12347	2415	0.781995	0.308642	0.16615	8.8
FBgn0030291	X	CG1738	11349448	301.742	-0.00700949	-0.074077	-0.622593	11391	1459	0.607426	0.410279	0.389791	3.01
FBgn0030292	X	CG11752	11350236	3286.72	-0.0923102	0.16937	-0.878679	10603	671	1.12739	1.11356	0.839341	0.13
FBgn0030293	X	CG1737	11353073	2765.91	-0.199757	-0.394768	-0.721398	7766	2166	0.857307	0.752841	0.685729	0.36
FBgn0030294	X	Pa1	11360082	986.319	-0.0892629	-0.0455963	-0.68358	757	723	0.903274	0.856677	0.765352	0.63
FBgn0030296	X	CG15196	11410807	13.0004	1.06897	2.47572	2.38462	13238	13246	0.251404	0.160015	0.500731	9.6
FBgn0030297	X	Gr10b	11412486	3.81336	-4.11972	0.325464	-1.29252	14917	14925	0.377888	0.409728	0.339419	-1
FBgn0030300	X	Sk1	11444275	741.9	-0.227469	-0.257788	-0.671214	12719	5279	0.259703	0.249047	0.338178	0.13
FBgn0030301	X	HP5	11457006	1781.73	-0.0533893	-0.390821	-0.536822	12	12	2.14576	2.56433	2.04286	0.41
FBgn0030304	X	Cyp4g15	11480145	1834.27	-0.384428	-0.113428	0.139718	23151	2630	0.294406	0.153791	0.306704	0.17
FBgn0030305	X	CG1749	11484289	2000.43	0.415779	-0.363652	-0.887417	27295	6774	0.756021	0.438289	0.649341	1.36
FBgn0030306	X	Spase25	11485908	2407.3	0.510712	-0.259698	-0.917348	28914	8393	0.556841	0.485586	0.618823	1.05
FBgn0030309	X	CG1572	11556852	16165.8	-0.779354	-0.468481	-1.03006	23397	11748	0.634716	0.414763	-0.00903349	0.99
FBgn0030310	X	PGRP-SA	11562211	187.261	0.532166	0.318593	-2.07663	18038	17107	0.777377	0.75054	0.754775	0.43
FBgn0030313	X	CG11697	11573173	1.90839	2.37494	3.41833	2.34918	7076	6483	1.37785	0.586248	-0.0630114	9.04
FBgn0030314	X	CG11696	11574941	706.434	-0.150044	-0.265783	-0.605016	5308	4715	0.98566	0.742431	0.945061	1.26
FBgn0030316	X	CG11695	11577844	675.405	-0.281416	-0.0726832	-0.501958	2405	1812	1.06938	0.938618	0.935303	1.1
FBgn0030317	X	CG1561	11583066	13.9988	0.289458	-0.309871	0.123645	2817	2877	0.951235	1.12274	1.02144	0.03
FBgn0030318	X	rho-4	11603063	1671.37	-0.166241	-0.763281	-1.20962	22814	19782	1.01887	1.22311	0.984951	1.28
FBgn0030319	X	CG2533	11603718	20.1226	0.275621	0.388298	-0.727535	23469	19127	0.850201	0.973783	0.830578	8.41
FBgn0030320	X	CG2247	11608971	1480.76	0.0340721	-0.301585	-0.599384	28722	13874	0.973835	1.12696	1.02835	3.6
FBgn0030321	X	CG1703	11613527	3793.34	0.265531	-0.521801	-1.21259	33278	9318	1.24039	1.33063	1.28723	2.42
FBgn0030323	X	CG2371	11677966	513.67	0.350572	-0.0898237	-0.832752	23773	6790	0.52535	0.746325	0.859831	2.04
FBgn0030326	X	CG2444	11704805	219.353	0.110355	-0.240421	-2.51729	1541	1531	0.848787	0.940851	0.809205	0.07
FBgn0030327	X	FucT6	11708263	1978.51	-0.0971779	-0.115289	-0.730824	4999	4989	0.83008	0.844873	1.03286	0.67
FBgn0030328	X	Amun	11712842	6716.58	-0.0587768	-0.315519	-0.740934	9578	9568	0.847767	0.830034	0.75234	0.96
FBgn0030329	X	prtp	11718325	4301.09	0.376021	-0.148196	-1.03752	4974	15051	0.905988	0.756939	1.05942	2.72
FBgn0030330	X	Tango10	11722049	1706.94	-0.107134	-0.100915	-0.443207	1250	18775	1.75513	2.00803	1.69922	0.77
FBgn0030331	X	CG15221	11730431	1945.9	0.571199	-0.243119	0.259342	7132	27157	0.304231	0.415691	0.281704	-1
FBgn0030332	X	CG9360	11764032	913.542	0.0083535	4.77784	4.218	28645	22313	0.111756	0.269571	0.359046	0.13
FBgn0030334	X	Karl	11789817	315.398	-0.00198763	-0.471317	-0.578017	2860	3472	0.746894	0.886627	0.646073	0.64
FBgn0030336	X	CG1578	11812528	4423.72	-0.106581	-0.294054	-0.667554	16124	5553	0.71211	0.710789	0.739061	0.19
FBgn0030338	X	CG15741	11837784	11.3352	4.89826	0.903804	0.247262	8975	18902	-0.11412	-0.116365	-0.277052	-1
FBgn0030339	X	Cyp28c1	11840555	41.235	0.760947	0.484508	-0.51078	11746	21673	0.367203	0.557802	0.54922	0.29
FBgn0030340	X	CG15740	11844380	2606.06	7.10764	1.10081	-2.29732	15571	21941	0.71698	0.62471	0.778092	-1
FBgn0030341	X	p24-1	11851719	3110.72	0.14942	-0.160891	-1.06853	14608	14602	0.864536	0.971581	0.843509	0.65
FBgn0030342	X	CG10347	11853811	740.544	0.270575	-0.467369	-0.895803	12516	12510	0.528644	0.608704	0.593751	4.64
FBgn0030343	X	ATP7	11859888	1868.34	-0.201169	-0.355653	-0.915802	6439	6433	0.865097	0.746468	0.856548	3.76
FBgn0030344	X	CG2025	11866772	1730.76	0.280444	-0.319239	-0.94534	445	451	1.58427	1.74337	1.39648	1.93
FBgn0030345	X	CG1847	11870169	822.395	-0.0656342	-0.12841	-0.537345	3842	3848	0.91615	0.723414	1.03295	1.13
FBgn0030346	X	CG11802	11872039	554.103	-0.298569	-0.0967683	-0.61229	5712	5718	0.483406	0.643132	0.671548	3.3
FBgn0030347	X	CG15739	11874332	728.903	-0.661541	-0.726195	-1.39734	8005	8011	0.576628	0.311882	0.33916	0.82
FBgn0030348	X	CG10352	11876237	6.67444	-1.02577	0.152185	-0.992309	9910	9916	0.572393	0.81407	0.420856	1.49
FBgn0030349	X	CG10353	11882449	7260.92	-1.46212	-1.53858	-2.11912	16122	16128	0.716789	0.629448	0.680517	0.59
FBgn0030350	X	SelG	11887762	2634.49	-0.269686	0.00238397	-0.620836	21435	21441	0.991583	0.721121	0.585446	0.41
FBgn0030351	X	CG1840	11888769	465.745	0.122314	-0.0742161	-0.665462	22442	22448	0.691329	0.449339	0.161327	2.84
FBgn0030352	X	sicily	11892738	858.484	-0.275959	-0.270558	-1.05588	26411	26417	1.10628	0.939912	0.718986	1.29
FBgn0030354	X	Upf1	11902683	3543.67	-0.0478682	-0.274886	-0.747473	18221	18236	0.823871	0.807424	0.818105	2.68
FBgn0030356	X	CR32661	11918242	18.3514	-0.372259	0.880391	-0.984909	2662	2677	NA	NA	NA	10.09
FBgn0030357	X	Sclp	11922333	1877.68	-0.63631	-0.584351	-0.78447	1429	1414	0.649797	0.614881	0.420129	1.28
FBgn0030358	X	CG10362	11928637	1288	-0.235166	-0.156893	-0.392354	7733	3336	0.201691	0.254737	0.304955	-1
FBgn0030359	X	CG18130	11991443	50.5048	-0.749943	0.0459842	-1.03496	19506	16329	0.240108	0.267817	0.307168	8.31
FBgn0030360	X	CG1806	12008540	1741.42	-0.170476	-0.0774502	-0.87605	2409	768	0.745311	0.905579	1.22699	0.95
FBgn0030361	X	CG1492	12010961	281.186	-0.209316	-0.466183	-0.191974	12	35	1.30239	1.3676	0.888304	-1
FBgn0030362	X	regucalcin	12014876	47724.2	0.738715	-0.46484	-0.704675	3927	3950	0.604072	0.417362	0.460948	1.25
FBgn0030364	X	CG15735	12019679	3382.86	0.0708246	-0.036685	-0.415519	3565	8753	NA	NA	NA	0.69
FBgn0030365	X	Tango4	12021907	980.277	0.0857388	0.0273453	-0.483253	1337	10981	NA	NA	NA	0.61
FBgn0030366	X	Usp7	12025934	5975.63	-0.141143	-0.335635	-0.77182	2690	15008	NA	NA	NA	3.34
FBgn0030367	X	Cyp311a1	12030609	93.8657	-0.0189272	0.090947	-1.21812	7365	19683	NA	NA	NA	0.05
FBgn0030369	X	Cyp318a1	12033957	22.403	1.57554	-1.78405	-4.29712	10713	23031	NA	NA	NA	-1
FBgn0030373	X	CG12721	12072413	9.76581	-0.626235	-1.06244	-0.70641	49169	18118	NA	NA	NA	-1
FBgn0030374	X	CG15734	12086747	5.47412	0.192939	0.514249	1.7653	63503	3784	NA	NA	NA	10.72
FBgn0030375	X	CG11356	12103392	5.1897	0.257717	1.02909	0.796573	80148	12861	NA	NA	NA	-1
FBgn0030376	X	CG2750	12110278	5.54787	-2.24635	0.139392	0.00898338	87034	19747	NA	NA	NA	10.11
FBgn0030377	X	CG1924	12177533	1.57586	-2.52254	0.819864	1.49666	154289	32814	NA	NA	NA	5.67
FBgn0030385	X	Ir11a	12376675	7.35697	-0.368487	0.990476	0.194642	83064	29418	0.250822	0.41183	0.431184	-1
FBgn0030386	X	CG2574	12409343	1.85314	0.0504404	4.24735	0.501665	50396	3250	0.0722131	0.108302	0.0168568	9.89
FBgn0030389	X	CG15927	12455206	37.2752	0.33148	-0.488871	-0.95507	4533	4555	0.082278	0.0621808	0.083523	-1
FBgn0030391	X	Rab40	12461454	1430.09	-0.134379	-0.04316	-0.29663	1715	1693	0.817111	1.15947	0.93098	0.92
FBgn0030394	X	Cpr11A	12488209	23110.8	-0.0219788	-0.215894	-0.690279	28470	9935	0.105803	0.205774	0.151746	-1
FBgn0030395	X	Mks1	12495496	12.01	-0.22398	0.0762624	-0.115576	35757	2648	0.131482	0.198373	0.16827	-1
FBgn0030398	X	Cpr11B	12553679	3380.25	-1.20904	-0.400305	-1.17532	48690	2684	0.107693	0.051924	0.140836	-1
FBgn0030400	X	CG11138	12576181	5751.01	-0.332822	-0.231376	-0.334153	26188	23567	0.35481	0.238349	0.439577	2.33
FBgn0030403	X	CG1824	12594089	4189.23	-0.288006	-0.291655	-0.931797	8280	5659	0.744952	0.704109	0.589216	0.76
FBgn0030406	X	CG1463	12610822	1354.58	-0.277055	0.0143933	-0.704967	8453	11074	0.745446	0.824017	0.670918	0.63
FBgn0030407	X	CG2543	12613698	285.299	-0.0529908	-0.226095	-1.23694	11329	13950	0.390402	0.440701	0.35007	1.28
FBgn0030408	X	CG11085	12618766	7.88656	0.0879171	1.06591	1.05187	15368	10834	0.243787	0.0848391	0.251057	-1
FBgn0030409	X	CG15728	12626368	1.64923	0.396661	1.99123	0.351153	7766	3232	0.354972	0.210727	0.263605	11.24
FBgn0030410	X	Aven	12629005	247.395	-0.144455	-0.0582048	-0.418699	5129	595	0.79306	0.847828	0.74054	2.54
FBgn0030411	X	CG2540	12630494	574.642	-0.440408	-0.45122	-0.764064	3640	894	0.715088	0.749039	0.547598	0.77
FBgn0030412	X	Tomosyn	12642523	9534.12	-0.216112	-0.169521	-0.407665	4601	789	0.915472	0.93253	0.854401	0.29
FBgn0030418	X	CG4004	12746998	949.485	-0.0787916	-0.33447	-0.0669248	14116	4295	0.223031	0.15129	0.16853	0.55
FBgn0030420	X	CG12717	12762126	585.696	-0.119954	-0.195662	-0.142648	1012	1601	1.88753	1.93772	1.42689	0.7
FBgn0030421	X	CG3812	12769058	332.996	-0.160687	-0.735435	-0.493767	7944	8533	0.0819372	0.123999	0.187631	0.83
FBgn0030425	X	CG3775	12802946	665.377	0.148978	-0.836563	-0.811637	41832	3016	-0.0541275	0.195278	-0.00867919	0.07
FBgn0030429	X	CG4661	12856705	2.55442	-3.3512	0.377102	-0.566502	20829	18700	-0.365627	-0.447519	-0.471875	9.67
FBgn0030431	X	CG4407	12902434	1240.54	-0.276358	-0.396195	-1.04297	8565	8566	0.890792	0.609082	0.434766	0.85
FBgn0030432	X	CG4404	12904881	55.6186	-0.222504	0.114602	-0.47162	6118	6119	0.459723	0.327644	0.276122	0.22
FBgn0030433	X	mRpL49	12907523	1883.49	-0.0554424	0.0726349	-0.755807	3476	3477	0.687873	0.75454	0.967714	0.63
FBgn0030434	X	Brms1	12908804	1341.36	-0.158255	-0.0397059	-0.412456	2195	2196	1.13902	0.873663	1.04899	1.63
FBgn0030435	X	CG4645	12911011	1288.11	-0.0646686	0.0344737	-0.225265	12	11	1.84619	2.10501	1.69996	1.34
FBgn0030437	X	hec	12953949	396.619	-0.781177	-0.57144	-0.65694	42950	10480	0.0886018	0.0432577	0.0544576	-1
FBgn0030439	X	CG12716	12975457	4.63404	-0.496604	-0.659205	1.3935	64458	11028	-0.0103587	-0.0548226	-0.0980505	-1
FBgn0030440	X	CG15719	13004417	5.37323	-2.07545	2.39086	1.57638	76182	4757	-0.128522	-0.239075	-0.102781	8.24
FBgn0030443	X	CG12715	13054087	3.59303	-0.200934	0.860941	2.5402	26512	30385	0.0571732	0.02153	0.155359	-1
FBgn0030447	X	CG2200	13095015	693.503	-0.384692	-0.165496	-0.657545	4841	10543	0.617151	0.684831	0.767413	0.56
FBgn0030449	X	Fer3HCH	13107788	3.72526	0.776754	-0.304824	-0.955497	17614	23316	0.0270934	0.0718517	0.101842	9.95
FBgn0030451	X	CG15717	13131758	283.997	0.220562	0.425743	-0.478414	41584	47286	0.575037	0.544153	0.26243	0.23
FBgn0030452	X	MFS10	13131928	89.2625	-0.239805	0.0324795	-0.518712	41754	47456	0.544534	0.49075	0.617303	0.32
FBgn0030455	X	CG4318	13154192	38.0012	-0.658221	-0.0373571	1.31152	46832	46846	-0.308375	-0.547584	-0.596371	2.76
FBgn0030456	X	CG4332	13156205	684.644	0.373102	-0.278151	-1.0922	44819	44833	0.564807	0.820271	0.773814	1.63
FBgn0030457	X	CG12096	13161229	866.666	0.0472854	-0.300418	-0.498722	39795	39809	0.934891	0.900482	0.778371	3.42
FBgn0030460	X	CG2453	13193822	937.456	-0.199745	-0.123741	-0.859912	7202	7216	1.04529	0.945981	1.08694	1.13
FBgn0030462	X	CG15742	13257943	6.77656	-0.493987	3.55063	3.37202	5556	5561	0.31313	0.0391458	0.079796	9.16
FBgn0030465	X	CG15743	13286724	952.365	0.326364	0.067003	-0.67094	1260	9351	0.848098	0.751723	0.736419	0.79
FBgn0030466	X	CG15744	13291242	1230.78	-0.215506	-0.294913	-0.582253	3258	13869	1.34101	1.63517	1.50293	2.28
FBgn0030467	X	CG1764	13298444	1005.43	-0.0549601	-0.00271236	-0.492914	1318	21071	1.31617	1.61945	1.55604	1.04
FBgn0030468	X	CG1622	13298496	1452.76	-0.0657364	-0.0249416	-0.456541	1370	21123	1.06935	1.04124	0.793079	2.37
FBgn0030474	X	CG15747	13339663	836.635	0.139148	-0.632584	-1.04546	1787	2194	1.27399	1.15164	1.32257	-1
FBgn0030477	X	dmrt11E	13369331	45.231	-0.40771	-1.10016	-1.1984	20293	20302	0.262642	0.0515432	0.365932	-1
FBgn0030478	X	CG1640	13375383	11287.7	-0.00720014	-0.515957	-0.973072	14241	14250	0.626614	0.550171	0.691371	1
FBgn0030479	X	Rbp1-like	13382521	7292.29	-0.113359	-0.161218	-0.510137	7103	7112	1.06232	1.31592	1.12058	0.39
FBgn0030480	X	Tim9a	13385551	973.628	-0.166582	-0.283373	-1.36231	4073	4082	1.43903	0.662468	0.657869	6.07
FBgn0030481	X	CG1662	13388447	1438.9	-0.0382544	-0.264216	-0.799084	1177	1186	0.680514	0.566896	0.62314	3.07
FBgn0030482	X	CG1673	13399061	9028.66	0.302588	-0.258702	-0.555079	9437	6105	0.738035	0.75766	0.913102	0.06
FBgn0030483	X	CG12725	13402351	10.527	0.328573	-0.329331	-1.01323	12727	9201	0.0171578	0.181907	0.152112	5.88
FBgn0030484	X	GstT4	13407036	4308.72	-0.347849	-0.0414863	-0.44195	14158	4516	0.687605	0.31117	0.737669	0.09
FBgn0030485	X	CG1998	13411221	579.838	0.253015	0.295034	-0.037599	9973	331	0.661583	0.549139	0.365889	1.12
FBgn0030486	X	Set2	13417133	2695.39	-0.291582	-0.361981	-0.653134	4061	4013	1.20524	1.23245	1.47597	2.6
FBgn0030493	X	CG15756	13535301	2.20237	1.25342	-0.770741	-1.72782	114107	12886	-0.0398656	-0.00308542	0.0473262	-1
FBgn0030494	X	Cpr12A	13544275	245.067	-0.22219	-0.603306	-1.6475	119899	3912	0.033752	0.360559	0.252378	-1
FBgn0030495	X	CG11816	13554179	2.46115	-3.02305	0.0907919	0.665233	109995	5992	-0.132171	0.0728695	-0.122253	1.82
FBgn0030499	X	CG11178	13607605	961.079	-0.167274	-0.188717	-0.472491	56569	1273	0.758224	0.740571	0.798423	0.65
FBgn0030500	X	Ndc80	13610866	194.777	-0.193934	-0.133836	-0.504792	53308	4534	0.823306	0.735635	0.801959	1.17
FBgn0030501	X	BthD	13612679	369.668	-0.0271795	-0.212192	-0.783796	51495	6347	1.01024	1.00695	1.09717	1.68
FBgn0030502	X	tth	13614889	2465.19	0.028147	-0.276802	-0.802575	49285	8557	0.694506	0.83435	0.750603	0.54
FBgn0030503	X	Tango2	13618098	1168.57	0.17536	-0.172905	-1.0428	46076	7111	1.14108	0.973605	1.25277	3.15
FBgn0030504	X	CG2691	13621842	3993.05	-0.193965	-0.135478	-0.873585	42332	3367	0.921779	0.898572	0.871901	1.48
FBgn0030505	X	NFAT	13644656	19859.3	-0.727275	-0.00790882	-0.234403	19518	2896	0.720212	0.890842	0.888723	0.37
FBgn0030506	X	Lig4	13666197	446.483	-0.265285	-0.351923	-0.967144	2023	2013	1.24167	1.38697	1.23356	2.95
FBgn0030507	X	CG11164	13668793	173.96	0.301471	-0.50353	-0.987202	4619	4609	0.740035	0.323225	0.411992	-1
FBgn0030508	X	CG15760	13672965	1196.41	-0.405979	-0.579135	-0.699643	8791	8781	0.398568	0.344481	0.551247	0.32
FBgn0030509	X	CG11162	13677388	113.554	-4.34384	-1.87145	-4.00116	13214	13204	0.187107	0.239905	0.2613	0
FBgn0030510	X	CG12177	13679199	802.064	0.203413	-0.139825	-1.14094	15025	15015	0.411343	0.403633	0.460265	0.24
FBgn0030511	X	CG11158	13683784	986.938	-0.301355	-0.585138	-1.69059	19610	19600	0.377812	0.527295	0.524938	0.42
FBgn0030512	X	CG9940	13701332	2063.4	-0.169198	-0.455446	-0.68551	35047	29867	0.432117	0.372842	0.460862	0.14
FBgn0030514	X	CG9941	13720355	1935.69	0.0411102	-0.360135	-0.622138	16024	10844	0.657013	0.772959	0.817775	1.43
FBgn0030518	X	CG11134	13738559	2707.66	-0.0725604	-0.203297	-1.30615	2180	2362	0.770594	0.548621	0.377474	0.37
FBgn0030519	X	CG11151	13740848	6286.98	-0.51057	-0.417753	-1.22396	4469	4651	1.18235	1.01534	0.582955	0.19
FBgn0030520	X	Pdcd4	13750491	16147.3	-0.247938	-0.475242	-0.441451	14112	11548	0.288213	0.28075	0.302345	0.89
FBgn0030521	X	CtsB1	13781008	5994.25	-0.367886	-0.708607	-0.923547	10159	10154	0.690429	0.428703	0.398616	0.45
FBgn0030522	X	CG11103	13782920	385.636	-0.030445	-0.18517	-0.319511	12071	12066	0.618332	0.517151	0.504807	0.48
FBgn0030524	X	CG10993	13790724	4.21248	0.304357	0.785165	1.87309	15020	15040	-0.0825402	-0.101224	-0.0585484	5.99
FBgn0030525	X	CG10996	13797013	2.52153	-1.49014	2.0775	-0.259879	8731	8751	-0.00740494	0.138702	0.0792827	11.47
FBgn0030528	X	CG11095	13812277	559.692	-0.390937	-0.263513	-0.778124	6533	6513	0.416123	0.41638	0.644506	0.35
FBgn0030529	X	Clic	13817639	5767.51	-0.361348	-0.739592	-0.916457	9365	11875	0.52876	0.4376	0.421538	1
FBgn0030530	X	jub	13828179	1452.34	-0.150718	-0.029738	-0.466253	1175	19699	1.2411	1.50531	1.24348	1.08
FBgn0030537	X	CG12480	14170568	37687.7	0.463334	-0.295399	-0.681865	53074	53078	0.0598621	0.168993	0.121268	-1
FBgn0030538	X	betaNACtes1	14172055	6.35551	2.25309	0.617679	0.759775	54561	54565	-0.348598	-0.355289	-0.194351	4.2
FBgn0030539	X	CG1368	14175213	27138.1	0.67113	-0.470148	-1.96936	57361	57723	0.457734	0.677103	0.570344	2.47
FBgn0030540	X	CG11581	14177689	1829.59	3.23272	-0.507019	-2.21681	54885	60199	0.358051	0.472304	0.577899	-1
FBgn0030541	X	CG11584	14182171	1710.86	7.3946	3.69221	-2.4915	50403	64681	0.446904	0.458814	0.413154	-1
FBgn0030542	X	CG12481	14187547	11.3354	-0.273448	0.477343	-0.903344	45027	70057	0.151938	0.112782	0.0441387	-1
FBgn0030543	X	CG11585	14190135	3703.02	-0.839905	0.0430347	-0.797382	42439	72645	0.0435349	0.237564	0.327882	-1
FBgn0030544	X	CG13403	14191619	57.9116	0.63549	-0.51567	-3.00901	40955	74129	-0.165867	-0.103405	-0.209354	-1
FBgn0030545	X	CG11590	14200542	365.052	0.175016	0.180444	-0.322246	32032	76687	0.754322	0.216353	0.173801	1.06
FBgn0030551	X	CG11674	14225263	3.315	-1.97352	0.489419	-1.41675	7311	51966	0.313157	0.28276	0.347431	-1
FBgn0030552	X	mRpL38	14227119	2627.94	-0.129357	-0.190718	-1.02161	5455	50110	0.718669	1.11005	1.05285	0.63
FBgn0030554	X	CG1434	14239070	731.966	-0.0688068	-0.413839	-0.628395	6496	38159	0.713915	0.579992	0.746403	-1
FBgn0030555	X	Fbxl4	14236168	1016.84	0.017739	0.22775	-0.192847	3594	41061	0.831606	0.938238	0.790896	0.43
FBgn0030556	X	mRNA-cap	14241544	2783.99	-0.255647	-0.366143	-0.79751	8970	35685	0.829996	1.04186	1.15674	2.69
FBgn0030558	X	CG1461	14263301	8685	0.254303	0.0587069	-0.397011	30727	13928	0.220239	0.247918	0.305149	0.01
FBgn0030559	X	CG13404	14265493	186.613	0.00891357	-0.0758952	-0.195273	32919	11736	0.163269	0.271737	0.465663	0.03
FBgn0030562	X	CG9400	14288738	141.294	-0.208666	-0.358498	-1.60342	56164	11509	-0.28771	-0.35349	-0.283232	0.01
FBgn0030571	X	CG14414	14581387	709.98	-0.0715173	0.182808	0.0413178	3717	3723	0.543798	0.560631	0.41247	3.05
FBgn0030572	X	mRpS25	14582559	1548.08	-0.111748	-0.0518612	-1.103	2545	2551	1.02976	0.636934	0.601206	0.67
FBgn0030573	X	nmdyn-D6	14584146	157.716	-0.115843	-0.265011	-0.766977	958	964	0.978221	0.707253	0.708774	1.1
FBgn0030574	X	CG9413	14593656	7497.17	-0.362617	-0.321005	-0.752992	8552	8546	0.410878	0.487263	0.499281	0.29
FBgn0030575	X	CG5321	14680493	342.474	1.32367	-0.215988	-0.705904	95389	74643	0.262325	0.241129	0.517115	0.13
FBgn0030576	X	CG15890	14761659	1180.9	0.401536	-0.6139	-1.10341	66875	6523	0.505415	0.538914	0.725818	1.15
FBgn0030581	X	CG14408	14829450	3168.78	-0.127279	-0.411021	0.0531549	916	940	0.992676	1.13875	0.958099	0.28
FBgn0030582	X	CG14411	14834454	2201.88	-0.241935	-0.316492	-0.535316	5920	5944	0.744823	0.707294	0.791968	2.54
FBgn0030583	X	CG14410	14837027	21.1873	-0.0491693	-0.529344	-0.0740873	8493	8517	0.361053	0.228789	0.256422	-1
FBgn0030584	X	CG14407	14837834	2026.97	-0.269113	-0.0722142	-0.9075	9300	9324	0.44559	0.540007	0.479054	1.17
FBgn0030586	X	CG12539	14843687	27.2565	-0.498617	-0.513131	0.377905	15153	15177	0.164703	0.141954	0.24118	-1
FBgn0030588	X	CG9521	14852137	3146.7	1.51155	0.0334017	-1.10542	23603	23627	0.398004	0.617168	0.717547	-1
FBgn0030589	X	CG9519	14855344	22.7684	-1.06856	-0.369053	0.646936	26810	26834	0.326975	0.334393	0.400087	0.1
FBgn0030590	X	CG9518	14867085	502.787	2.71029	-2.21175	-0.0631783	38551	23647	-0.0390055	-0.0449118	-0.0314034	-1
FBgn0030592	X	CG9514	14891421	410.115	3.5449	0.609003	-0.982572	62887	689	0.345676	0.317723	0.416179	-1
FBgn0030593	X	CG9512	14903696	2186.77	0.896905	0.515002	-0.397474	75162	12964	0.177638	0.185637	0.265395	0.01
FBgn0030594	X	CG9509	14908021	3798.53	-0.239186	-0.131122	-0.00517416	79487	17289	-0.0232011	0.0777277	0.14461	0.04
FBgn0030595	X	CG14406	14910359	32.0362	0.493486	-0.131759	-1.92754	81825	19627	0.606976	0.0362803	0.0258236	0.03
FBgn0030596	X	CG12398	14912796	17.0581	0.837838	0.712896	0.772307	84262	20193	0.0935255	0.16535	0.205698	-1
FBgn0030597	X	Eo	14917778	32.6565	-0.387218	-0.512651	-0.156854	89244	15211	0.240794	0.158993	0.295545	-1
FBgn0030598	X	CG9503	14921372	227.037	2.44529	0.099996	-0.319851	92838	11617	-0.337255	-0.303396	-0.388958	-1
FBgn0030600	X	hiw	15036783	3508.08	-0.311459	-0.239373	-0.21304	15381	12851	0.806104	0.84167	0.832175	0.25
FBgn0030603	X	CG5541	15047982	2941.57	-0.42493	-0.526671	-0.701817	4182	4206	1.17373	1.20188	1.02851	0.59
FBgn0030605	X	CG5548	15064329	4264.91	-0.11107	-0.070851	-0.912651	12165	5161	0.872432	0.308797	0.295255	0.7
FBgn0030607	X	dob	15068049	67.9615	0.0718148	-1.24436	-0.915404	15885	1441	0.534771	0.427202	0.502068	0.4
FBgn0030608	X	Lsd-2	15072673	9158.46	-0.396467	-0.45577	-0.659524	13746	3183	0.399083	0.534107	0.60598	0.17
FBgn0030610	X	CG9065	15084364	1728.77	-0.253407	-0.012707	-1.04116	2055	14874	1.24082	0.980972	0.74444	1.19
FBgn0030611	X	CG15027	15085493	680.483	-0.137712	0.0782118	-0.536615	926	16003	1.52606	1.14534	0.364626	0.81
FBgn0030612	X	CG5599	15087377	3197.85	0.369549	-0.141542	-0.824317	958	17887	0.902253	1.09087	1.05185	0.15
FBgn0030613	X	Rab3-GEF	15101713	4994.68	-0.111361	-0.283346	-0.181169	15294	32223	0.289397	0.363755	0.314866	0.04
FBgn0030614	X	CG9072	15095750	35.1677	0.0207012	0.0163925	-0.247795	9331	26260	-0.126836	-0.0108537	-0.120035	8.9
FBgn0030615	X	Cyp4s3	15114922	3090.7	0.654246	-0.700062	-0.671642	28503	28683	0.180694	0.13677	0.0526461	0.11
FBgn0030616	X	RpL37a	15138618	94465.2	-0.113301	0.255243	-0.327392	52199	4987	0.455207	0.47542	0.335421	0.31
FBgn0030625	X	CG5877	15295100	694.195	-0.123853	-0.32747	-0.0878432	152204	11479	0.354456	0.518265	0.39693	6.9
FBgn0030628	X	CG9114	15331969	141.582	-0.229729	-0.55889	-1.50211	115335	5784	1.00828	0.971419	0.783074	-1
FBgn0030629	X	CG9123	15341245	561.841	-0.581844	0.2666	-0.973438	106059	11329	NA	NA	NA	7.11
FBgn0030630	X	CG12608	15343741	1878.61	-0.322192	0.15746	-0.612472	103563	8833	NA	NA	NA	1.19
FBgn0030631	X	CG6227	15347595	2152.49	0.176743	0.00238138	-1.01492	99709	4979	0.975993	0.786211	0.84328	-1
FBgn0030634	X	CG9164	15382906	1019.43	-0.30583	-0.207493	-0.403758	64398	3379	-0.145944	0.0295683	-0.122161	0.09
FBgn0030638	X	CG11655	15454511	564.19	0.249408	-0.451553	-1.10887	7207	1111	1.02983	1.23327	0.978403	0.32
FBgn0030640	X	CG6294	15464767	6.63307	0.230867	0.996282	0.696474	17463	11367	NA	NA	NA	-1
FBgn0030641	X	CG6299	15464767	33.0621	-0.150476	-0.137655	-1.36385	17463	11367	NA	NA	NA	0.47
FBgn0030642	X	CG15642	15466970	56.8827	-0.19409	-0.205258	-0.297618	17869	13570	0.677018	0.705274	0.895024	0.76
FBgn0030643	X	CG15641	15468097	2.72354	0.83142	0.0976183	-0.772528	16742	14697	0.507241	0.595238	0.654994	0.27
FBgn0030645	X	CG6308	15472511	283.343	-0.125435	0.118056	-0.650498	12328	12328	0.881268	0.640913	0.716242	1.04
FBgn0030647	X	CG6324	15478906	71.4713	0.476275	-0.153478	-0.138459	5933	5933	-0.0353038	-0.135146	-0.225625	3.36
FBgn0030648	X	CG6340	15484493	5649.76	-0.312644	0.148415	-0.231709	346	346	1.30744	1.37723	1.04063	1.84
FBgn0030653	X	CG7860	15569681	414.537	0.227336	0.261262	-0.716242	14603	14601	0.372873	0.233944	0.44716	5.76
FBgn0030654	X	CG15643	15571264	436.762	-0.399332	-0.3857	-0.593727	13020	13018	0.576138	0.574429	0.628943	-1
FBgn0030655	X	CG9213	15573305	506.547	-0.210741	-0.316276	-0.639627	10979	10977	0.41719	0.470787	0.558419	-1
FBgn0030657	X	cerv	15577578	451.395	-0.0896717	0.110279	-0.0148105	6706	6704	0.547909	0.682346	0.764292	4.01
FBgn0030658	X	CG7872	15579031	2651.44	0.435729	-0.38959	-0.781828	5253	5251	0.754642	0.837204	0.952407	2.37
FBgn0030659	X	CG9215	15581902	760.326	-0.112723	-0.0805217	-0.24896	2382	2380	0.683705	0.748794	0.700661	2.14
FBgn0030660	X	CG8097	15584204	246.405	0.276839	0.00440635	-0.017141	80	78	1.61535	1.8396	1.42378	8.21
FBgn0030661	X	CG8105	15588549	177.955	0.88295	-1.02649	-0.851895	4265	4267	0.540982	0.609368	0.48588	8.81
FBgn0030662	X	CG9220	15589411	2031.08	-0.283448	-0.423016	-0.673656	5127	5129	0.737045	0.838201	0.72955	0.42
FBgn0030665	X	CG15646	15669457	38.4455	-0.289167	-0.0703413	-0.0158581	61278	35922	0.368877	0.437525	0.606169	-1
FBgn0030666	X	CG12708	15676606	54.352	-0.0855864	0.408392	0.0926805	54129	33944	0.419465	0.497732	0.670189	-1
FBgn0030667	X	CG15599	15686902	228.624	-0.923977	-1.07389	-8.3385	43833	23648	-0.168613	-0.186008	-0.111413	5.78
FBgn0030668	X	CG8128	15698764	3725.16	-0.101245	-0.473859	-0.77957	31971	11786	0.427974	0.369364	0.400773	1.44
FBgn0030669	X	CG9240	15700715	1087.49	0.0231207	0.267401	-0.380308	30020	9835	0.57271	0.440806	0.405743	1.7
FBgn0030670	X	Pis	15702610	3605.2	-0.174642	-0.192484	-0.573537	28125	7940	0.734296	0.637143	0.566518	0.42
FBgn0030671	X	CG8134	15704965	929.593	-0.126493	-0.0866738	-0.799894	25770	5585	0.814402	0.709236	0.756014	1.31
FBgn0030672	X	CG9281	15708172	14685.1	-0.0751015	-0.247285	-0.833136	22563	2378	0.674086	0.69269	0.845176	2.11
FBgn0030673	X	CG15601	15711478	276.686	0.0326441	0.186646	-0.285535	19257	928	0.595463	0.420327	0.377929	4.52
FBgn0030674	X	CG8184	15722281	8019.12	-0.0918595	-0.196733	-0.653161	8454	8464	1.04821	1.1568	1.19956	1.12
FBgn0030675	X	CG8191	15732920	224.823	-0.331673	-0.446984	-0.561794	1256	2175	0.832884	1.17076	0.853679	-1
FBgn0030676	X	CG12379	15733609	58.9032	-0.0377738	-0.251927	-1.09296	567	2864	1.44355	0.909365	0.874525	3.56
FBgn0030678	X	CG11679	15738223	747.812	-0.0663655	-0.141109	-1.07238	4047	7478	1.22998	1.1027	1.02104	1.21
FBgn0030679	X	CG8206	15739823	7852.79	-0.421651	-0.162089	-0.930406	2811	9078	1.16899	0.997333	1.12838	0.28
FBgn0030680	X	CG8944	15743787	1762.77	-0.246038	-0.0882625	-0.413752	1153	13042	1.33913	1.31943	1.15015	0.65
FBgn0030683	X	CG8239	15750451	676.007	0.835868	-0.264174	-0.826459	1347	19706	0.629374	0.562563	0.907129	0.87
FBgn0030684	X	CG8260	15757042	40.8219	-0.598703	-0.489622	-0.918813	7938	26297	0.623008	0.768553	0.950547	4.99
FBgn0030685	X	Graf	15756203	3668.17	-0.370822	-0.413166	-0.734996	7099	25458	0.848309	0.824564	0.880614	1.9
FBgn0030686	X	mRpL3	15761955	2203.78	-0.00493423	-0.222023	-0.991041	12851	31210	0.657755	0.541317	0.659058	1
FBgn0030687	X	CG17209	15766235	953.471	-0.0613059	-0.225495	-0.870205	17131	35490	0.765712	0.885343	0.821497	-1
FBgn0030688	X	CG8952	15765957	1059.46	-1.43882	-0.883202	-1.92405	16853	35212	0.391568	0.953457	0.890407	0.03
FBgn0030691	X	Efhc1.1	15782054	41.279	-0.840856	0.0966905	-1.21094	18960	22159	0.241462	0.305695	0.407243	9.8
FBgn0030692	X	mRpS30	15787167	3642.29	0.059568	-0.459435	-1.27389	13847	17046	0.880788	0.908342	0.725473	0.73
FBgn0030693	X	CG8974	15794874	4660.66	-0.230793	-0.0110754	-0.717443	6140	9339	0.806067	0.937003	0.686507	1.74
FBgn0030694	X	CG15602	15800193	552.276	-0.202052	0.0605685	-0.449861	821	4020	2.46951	2.61224	1.81296	1.87
FBgn0030695	X	PGRP-LE	15802516	1589.07	-0.380305	-0.270608	-0.615399	1502	1697	1.38582	1.69182	1.17751	1.84
FBgn0030696	X	CG8509	15810251	8.91341	-1.24424	-1.22923	-0.885943	9237	6038	0.35158	0.371791	0.484329	8
FBgn0030697	X	CG8565	15839495	2.81819	-0.106758	2.73746	-0.0484214	4741	15831	0.127688	0.164666	0.100416	10.43
FBgn0030699	X	CG8578	15846167	1497.94	-0.0992686	-0.0757779	-0.815384	11413	22503	0.642164	0.757298	0.572625	0.65
FBgn0030700	X	CG15914	15854195	164.911	0.251823	-0.177371	-0.745107	6464	28585	1.14389	0.877551	0.690793	-1
FBgn0030701	X	CG16952	15872895	3852.94	-0.123914	-0.139146	-0.493941	2929	9885	0.975879	1.05952	1.13672	0.9
FBgn0030703	X	MSBP	15888838	6556.49	0.153889	-0.351055	-0.807821	6059	6058	0.631992	0.48054	0.826402	0.71
FBgn0030704	X	CG15916	15891068	759.365	-0.109697	0.101086	-0.538835	8289	8288	0.817894	0.548258	0.341994	1.03
FBgn0030706	X	CG8909	15915941	5343.25	-0.0972196	-0.476793	-0.400975	33162	32051	0.11529	0.270142	0.144679	0.17
FBgn0030707	X	CG8916	15923256	3.84573	-1.69117	0.396729	-2.71899	40477	24736	0.0131598	0.15212	0.0803957	-1
FBgn0030710	X	CG8924	15942763	637.63	-0.276947	-0.507573	-0.648921	53851	5229	0.760752	0.712474	0.622432	-1
FBgn0030711	X	Rrp47	15945573	857.73	-0.293103	0.0307828	-0.644912	51041	2419	0.749848	0.732888	0.304484	1.4
FBgn0030715	X	Or13a	15975565	67.7327	-0.225874	-0.38851	0.962462	21049	21033	0.0176377	0.00747995	0.0716856	-1
FBgn0030716	X	CG9170	15980455	3490.74	-0.111599	-0.14208	-0.332687	16159	16143	0.326331	0.298148	0.372369	0.38
FBgn0030717	X	CG8931	15984588	1241.42	-0.161312	-0.200168	-0.793843	12026	12010	1.05557	1.10674	0.99544	1.13
FBgn0030718	X	CG9172	15986140	9153.82	-0.283581	-0.142888	-1.02474	10474	10458	NA	NA	NA	0.14
FBgn0030719	X	eIF5	15989491	12028.4	-0.0653496	-0.308898	-0.843949	7123	7107	0.634089	0.615047	0.799745	2.62
FBgn0030720	X	CG8939	15998357	3148.43	-0.0942671	-0.210185	-0.661521	1743	1759	1.01308	1.23416	1.22477	1.76
FBgn0030721	X	CG12698	16007434	8.51792	-0.703207	-0.104475	1.67467	10820	10836	0.142177	0.133732	0.247578	9.69
FBgn0030723	X	dpr18	16067021	1651.56	-0.204653	-0.101348	-0.0252745	14488	16777	0.290193	0.349045	0.248524	0.13
FBgn0030724	X	Nipsnap	16071966	5810.28	-0.132228	-0.41803	-1.0427	9543	11832	0.399965	0.269313	0.296187	0.22
FBgn0030725	X	CG8958	16084491	37.4334	-0.392456	-0.441899	-0.0636637	2982	693	0.294229	0.435076	0.468022	7.88
FBgn0030729	X	CG12507	16265889	96.5903	0.086279	-1.95753	-0.403195	8285	17473	0.265219	0.284995	0.323178	-1
FBgn0030731	X	Mfe2	16272383	4447.12	-0.0732317	-0.523589	-0.754175	1791	18303	0.970028	1.05215	0.912194	0.22
FBgn0030734	X	CG9911	16295785	3600.57	0.174023	-0.135406	-0.968722	14239	5099	1.28249	1.04047	0.91046	1.03
FBgn0030735	X	CG3632	16299989	3274.27	-0.27404	-0.186593	-0.552897	10035	9303	0.920796	0.970714	0.924916	0.46
FBgn0030738	X	CG9915	16311477	2510.04	-0.18662	-0.109926	-0.56434	1453	1452	1.08112	1.04125	1.00966	0.83
FBgn0030739	X	CG13957	16315729	757.542	-0.0999773	-0.00950433	-0.606143	4697	5704	0.693408	0.933381	0.80829	-1
FBgn0030740	X	CG9917	16322331	1160.19	0.19677	-0.0339114	-0.684289	1905	10405	0.703068	1.05707	0.729143	0.68
FBgn0030742	X	CG9919	16329598	2801.76	-0.291219	-0.200482	-0.760416	9172	3138	0.511265	0.732642	0.549908	0.14
FBgn0030743	X	CG9921	16332440	1678.16	-0.415866	-0.215742	-1.17963	12014	296	0.614732	0.225188	-0.015305	0.37
FBgn0030744	X	CG9992	16383431	1553.05	-0.0359435	-0.0636406	-0.715612	1582	1586	1.11794	1.28906	1.32827	6.22
FBgn0030745	X	CG4239	16386990	6201.23	-0.363638	-0.324018	-1.58557	5141	5145	0.7253	0.663665	0.667025	0.15
FBgn0030749	X	AnxB11	16419611	4739.75	-0.0324756	-0.10009	-0.977544	23678	37766	0.380566	0.398283	0.478699	0.99
FBgn0030752	X	CG9947	16439358	3479.53	-0.485038	-0.465636	-1.08279	3931	19411	1.09718	1.34247	1.28145	0.57
FBgn0030753	X	rngo	16443400	1929.18	0.0725536	-0.167621	-0.629733	111	15369	1.71632	1.46071	1.28636	3.65
FBgn0030756	X	CG9903	16540002	162.193	-1.86139	-2.79329	-1.9483	8637	5274	0.144546	0.15451	0.190707	0
FBgn0030757	X	CG9902	16544822	703.44	-0.166078	0.00643068	-0.195032	3817	10094	0.606086	0.586993	0.587515	2.54
FBgn0030759	X	CG13014	16588401	546.607	0.173689	-0.130563	-1.02893	11593	2861	0.58208	0.613837	0.733867	0.35
FBgn0030761	X	CG9784	16597175	1800.36	-0.0785827	-0.0476134	-0.873417	2819	10835	0.740506	0.825685	0.801832	0.4
FBgn0030763	X	CG9782	16618308	9605.42	0.580727	-0.0691394	-0.880774	3689	3692	0.521294	0.634924	0.603371	-1
FBgn0030764	X	CG9777	16631454	13.1632	0.774541	0.343105	-0.749181	16835	16838	0.781879	1.00577	1.01011	9.62
FBgn0030766	X	mthl1	16645638	1171.45	0.23481	-0.270441	-0.448328	7526	7529	0.468098	0.551191	0.608175	1.31
FBgn0030768	X	CG9723	16654117	505.298	-0.121991	-0.11597	-0.511674	953	950	1.3455	1.29476	1.23511	4.36
FBgn0030769	X	CG13012	16672785	387.78	-0.489819	-0.303172	-0.826208	17709	10812	0.138998	0.209633	0.260595	0.96
FBgn0030770	X	CG13010	16678605	4.38586	-1.55528	0.0145623	-1.58335	23529	4992	0.620478	0.473185	0.750312	8.27
FBgn0030773	X	CG9676	16699661	15.9689	-1.12859	0.103615	-1.00555	44585	9676	NA	NA	NA	0
FBgn0030777	X	CG9672	16706422	332.095	-0.22101	-1.42433	-1.5289	51346	2915	0.281601	0.350925	0.619009	0.03
FBgn0030778	X	CG4678	16703638	1577.16	0.144124	0.0213109	-0.0234657	48562	5699	0.310881	0.317768	0.359516	0.02
FBgn0030780	X	CG13008	16712837	23.5931	-0.136466	-0.641039	-0.891121	57761	3500	0.0831957	0.169282	0.213946	9.99
FBgn0030786	X	mRpL22	16784512	2075.44	-0.221259	-0.217842	-1.18343	13857	4019	0.803205	0.754863	0.547872	0.9
FBgn0030787	X	CG9609	16786061	981.147	0.246392	-0.0125789	0.176366	12308	5568	0.607902	0.634964	0.755936	1.9
FBgn0030788	X	Sap30	16788463	846.306	0.0423794	-0.384599	-0.831053	9906	7970	1.04218	1.00025	1.03648	1.49
FBgn0030789	X	Rrp45	16790335	468.008	-0.101022	-0.189	-0.93561	8034	8008	0.499973	0.598981	0.564467	1.76
FBgn0030790	X	CG4768	16794930	2404.66	-0.149866	-0.240542	-0.381907	3439	3413	1.22583	1.07525	1.06914	0.87
FBgn0030791	X	CG9132	16798806	1780.47	0.0609328	-0.480788	-0.745142	437	463	1.34132	1.35227	1.19415	0.67
FBgn0030792	X	CG4789	16801465	1249.98	-0.290528	0.0562664	-0.734893	3096	3122	1.14424	0.781786	1.08122	1.59
FBgn0030793	X	CG9125	16802636	809.534	-0.145712	-0.0262446	-0.281706	4267	4293	0.638522	0.55608	0.354952	1.22
FBgn0030794	X	CG13005	16804702	204.327	-0.0383609	-0.000450824	-0.307859	6333	6359	0.609121	0.521499	0.590078	-1
FBgn0030796	X	CG4829	16819096	1988.32	-0.476628	-0.697955	-1.16883	20727	20753	0.277301	0.231641	0.358541	1.09
FBgn0030797	X	CG13004	16831100	1202.68	-0.117422	-0.256591	-0.361774	32731	9726	0.581586	0.406287	0.521159	5.49
FBgn0030798	X	CG13003	16860675	372.397	1.54077	-0.823402	-0.788765	21963	16282	0.135189	0.108135	0.240573	0.31
FBgn0030799	X	CG4872	16882068	378.612	-0.44764	0.0212739	-0.852334	570	493	1.52786	1.56503	1.22113	0.31
FBgn0030800	X	CG9104	16883437	767.761	-0.432108	-0.277421	-0.808322	799	876	1.42064	1.63471	1.16944	0.53
FBgn0030801	X	Rcp	16885596	388.49	-0.0867106	0.00976216	-0.42802	2958	3035	NA	NA	NA	-1
FBgn0030802	X	CG9099	16886053	338.271	0.0696815	-0.0297637	-0.85352	3415	3492	0.772072	0.584769	0.789728	1.37
FBgn0030803	X	CG4880	16887773	153.605	-0.663576	-1.21406	-1.67165	5135	5212	0.552389	0.538472	0.587493	6.24
FBgn0030804	X	CG13002	16890223	2.08506	-0.85863	-1.30335	-1.06624	7585	7662	-0.150927	-0.113592	-0.0964727	-1
FBgn0030806	X	CG13001	16941978	716.787	-0.153579	-0.408588	-0.367623	14656	14632	0.565526	0.296732	0.493277	-1
FBgn0030807	X	CG13000	16948217	11.9723	0.359835	0.577808	-0.35865	8417	8393	-0.0510001	0.0586208	0.147935	-1
FBgn0030808	X	RhoGAP15B	16949762	3356.55	-0.16394	-0.166779	-0.72909	6872	6848	0.739434	0.849622	0.858155	0.45
FBgn0030809	X	CG9086	16962455	8149.76	-0.264594	-0.394448	-0.553224	5821	5845	1.1702	1.23954	1.16523	0.8
FBgn0030812	X	CG8949	17073307	3673.77	-0.0685022	-0.42982	-0.586617	3467	3469	1.06607	1.18271	0.98429	0.94
FBgn0030813	X	CG4949	17080036	160.43	-0.340462	-0.336116	-0.554112	3262	3260	0.314754	0.326614	0.411318	1.6
FBgn0030814	X	CG4955	17082401	3.46064	-0.976055	2.50777	0.554992	5627	5625	0.116696	0.385714	0.284485	8.93
FBgn0030815	X	CG8945	17084049	62.2901	0.47066	-0.145153	-0.881601	7275	7273	0.141478	0.202604	0.195772	-1
FBgn0030816	X	CG16700	17095171	3291.56	-0.380684	-0.26575	-0.790769	18397	3394	-0.00441915	0.00412998	-0.0506474	0.12
FBgn0030817	X	CG4991	17098208	137.963	0.554605	-0.26434	-1.53019	21434	6431	0.449702	0.375414	0.471745	0.35
FBgn0030823	X	CG8918	17201662	2.80893	0.12711	0.225772	-1.54849	8468	8483	-0.0717215	0.16005	0.0320044	8.86
FBgn0030824	X	CG5070	17203518	2028.38	-0.171391	-0.482454	-1.01345	10324	10339	0.181056	-0.0533021	0.0644203	-1
FBgn0030826	X	CG12995	17209682	2.65487	0.373055	-4.50329	-4.76543	16488	16503	0.148388	0.14863	0.203424	-1
FBgn0030832	X	CG10597	17230659	2134.92	-0.138422	-0.660662	-0.707786	37465	37480	0.367327	0.275169	0.382634	-1
FBgn0030833	X	CG8915	17242734	511.39	-0.360231	-0.267058	-0.659108	43110	49555	0.63038	0.673321	0.75433	1.87
FBgn0030834	X	CG8675	17248937	1637.06	-0.349226	-0.263912	-0.431347	36907	48292	0.425039	0.378273	0.519034	0.82
FBgn0030836	X	CG8664	17281822	2583.13	2.84762	0.760433	1.5163	4022	15407	NA	NA	NA	-1
FBgn0030838	X	CG5445	17293985	4132.65	-0.201671	-0.0881738	-0.287373	8141	3244	0.599191	0.503701	0.462063	3.61
FBgn0030839	X	CG5613	17426163	168.334	0.614972	-0.103174	-1.23461	140319	42657	0.535495	0.326003	0.375215	4.86
FBgn0030840	X	p-cup	17447562	2.55293	2.59745	2.86546	-0.135723	158782	37017	0.172404	0.195457	0.24488	9.68
FBgn0030844	X	ppk23	17567890	216.085	-0.574106	-0.0128445	-1.35098	38454	10613	0.0319989	-0.0141218	0.00113625	-1
FBgn0030846	X	CG12992	17590285	29.7798	-0.242012	0.22839	-0.19138	16059	11782	-0.145645	-0.204204	-0.0770131	8.3
FBgn0030847	X	CG12991	17589587	2883.76	-0.08936	-0.0793419	-0.489468	16757	11084	0.0615232	0.00710668	0.0192342	0.84
FBgn0030850	X	stas	17625558	4252.28	-0.167707	-0.238048	-0.656252	19214	19216	0.951836	0.699822	0.556789	1.35
FBgn0030851	X	CG8326	17628828	764.333	0.00272346	-0.185212	-0.75851	17001	16978	0.522008	0.393915	0.431166	-1
FBgn0030853	X	CG5703	17632799	7748.05	-0.155302	-0.0544157	-1.02767	13030	13007	1.07892	0.64757	0.632737	0.3
FBgn0030854	X	CG8289	17634867	2124.35	-0.13017	-0.206345	-0.849349	10962	10939	0.812767	0.814327	0.610418	0.59
FBgn0030855	X	CG5800	17637642	1145.54	-0.161994	-0.221831	-0.739931	8187	8164	1.32889	1.29152	1.32858	-1
FBgn0030858	X	IntS2	17654789	1574.81	-0.0205932	-0.128389	-0.592061	780	762	1.29656	1.40518	1.45253	0.99
FBgn0030859	X	CG12990	17670548	5.80782	-0.41223	0.165295	-0.777364	14979	14997	0.28116	0.211424	0.107864	0.03
FBgn0030863	X	CG8188	17700970	2966.31	-0.0541301	-0.278397	-0.342909	5094	22185	0.676842	0.565693	0.468304	3.58
FBgn0030864	X	CG8173	17708527	313.787	-0.285297	0.0501895	-0.319999	2463	14628	1.08679	1.16532	0.820462	5.8
FBgn0030869	X	Socs16D	17824164	3061.68	-0.230699	-0.141594	-0.377764	2450	2451	1.87391	1.96109	1.36354	0.51
FBgn0030870	X	CG6398	17836266	3467.14	0.00196495	0.0102759	-0.793378	11723	11739	0.178299	0.240293	0.27931	1.93
FBgn0030871	X	CG8142	17844023	350.609	0.0359239	-0.000584487	-0.734374	3966	3982	0.990932	0.868349	0.55915	1.82
FBgn0030872	X	Ucp4A	17846586	1568.71	-0.235885	0.00228636	-0.677971	1403	1419	1.07294	1.26392	1.25437	0.12
FBgn0030873	X	CG15814	17849226	2385.14	0.049279	-0.178514	-0.555899	1237	1221	1.52077	1.69193	1.61135	1.29
FBgn0030874	X	CG6506	17851174	313.565	-0.241683	-0.00976768	-0.815238	3185	3169	0.949738	0.409966	0.744094	1.91
FBgn0030876	X	CG6762	17857792	162.496	-0.392677	-0.126484	-1.24656	9803	9787	1.4536	1.11234	0.756531	0.28
FBgn0030877	X	Arp8	17859589	491.656	-0.207917	-0.123321	-0.701558	8300	8295	0.730106	0.765783	0.853752	1.36
FBgn0030878	X	CG6769	17861888	1757.5	-0.241848	-0.177973	-0.89306	6001	5996	0.971814	0.957839	0.914225	0.77
FBgn0030880	X	CG6788	17888790	4.69517	-0.693594	-0.587866	-0.0175132	20901	3006	1.0893	1.06686	0.731851	-1
FBgn0030881	X	CG12985	17884478	37.2119	-0.265544	-0.215934	0.0242661	16589	1306	0.0647478	-0.0136566	0.223147	2.72
FBgn0030882	X	GS	17894075	337.906	-1.79571	-0.0816092	-1.66611	26186	8291	NA	NA	NA	-1
FBgn0030883	X	CG7772	17906646	932.738	-0.421263	-0.00162043	-1.01586	20173	12114	1.1842	1.04637	1.23063	2.55
FBgn0030884	X	CG6847	17917812	753.75	1.0508	-0.557548	-1.6253	9007	948	0.377935	0.295219	0.423326	1.28
FBgn0030886	X	CG12672	18006751	118.712	-0.791826	-0.278383	-0.587076	79932	9375	0.192828	0.375742	0.391922	-1
FBgn0030887	X	CG6867	18026065	3119.95	-0.197721	-0.19444	-0.468185	67883	2088	0.224339	0.106343	0.231156	0.35
FBgn0030889	X	CG15373	18046395	41.433	0.185669	-0.365725	0.311603	47553	6151	0.116405	0.192748	0.208277	-1
FBgn0030890	X	CG7536	18083511	2843.44	-0.404151	-0.396044	-0.899712	10437	30965	0.540108	0.605033	0.605967	0.42
FBgn0030891	X	dik	18087089	1267.98	-0.24299	-0.198258	-0.390346	6859	34543	0.648164	0.722879	0.681436	0.54
FBgn0030892	X	CG7206	18089617	3888.93	-0.465282	0.174894	-0.444833	4331	37071	0.827556	0.873549	0.800564	3.25
FBgn0030893	X	RhoGAP16F	18095279	809.416	-0.795763	-0.583951	-0.510688	1331	42733	1.08939	1.35007	1.06472	-1
FBgn0030894	X	CG7192	18099436	1215.82	-0.0913835	-0.194285	-0.858484	902	46890	1.38255	1.62468	1.15199	2.9
FBgn0030895	X	CG7135	18104523	8.48387	-0.317863	-0.330306	-0.761766	5989	51977	0.466701	0.570108	0.565416	0.17
FBgn0030897	X	Frq1	18165056	5856.44	-0.271392	-0.525746	-0.253758	66522	34598	-0.0424008	0.0608499	-0.0206318	0.18
FBgn0030898	X	Andorra	18178999	6.99048	0.306006	0.947504	0.851825	80465	20655	-0.115995	0.208739	0.0332908	7.92
FBgn0030899	X	Her	18204773	36.373	-0.0815591	0.355132	-0.700923	106239	1844	0.125129	0.0437987	0.223709	-1
FBgn0030900	X	Him	18210084	11.4646	-1.27601	-0.296689	-0.873411	111550	2193	0.138616	0.112263	0.15472	1.82
FBgn0030904	X	upd2	18241969	7.74535	-2.07463	-0.98619	-1.09496	132740	15815	0.496173	0.575268	0.645382	-1
FBgn0030905	X	CG15059	18259034	10.9541	2.50484	3.66913	-0.743935	115675	1250	0.0520085	0.243179	0.248366	8.37
FBgn0030912	X	CG6023	18317658	158.114	-0.0327645	-0.197057	-1.0542	57051	4880	0.177929	0.0912147	0.161555	-1
FBgn0030913	X	CG6123	18339574	1322.94	-0.13107	-0.170123	0.117789	35135	1746	0.0367619	0.0558584	0.121743	-1
FBgn0030914	X	CG6106	18360704	331.165	-0.0627816	-0.724424	-1.28972	14005	19384	0.408899	0.205192	0.425109	-1
FBgn0030915	X	CG6179	18380780	491.365	-0.119902	-0.14056	-0.770959	4754	21137	0.695944	1.02428	0.866211	3.83
FBgn0030918	X	CG15056	18416163	4.89128	1.0898	0.854659	0.74085	40137	14246	-0.147713	0.0460209	0.0102143	9.96
FBgn0030921	X	CG6290	18437861	11.7804	3.64694	-2.90793	-0.818369	57818	28213	-0.0017979	0.353591	0.307207	0.06
FBgn0030925	X	Hayan	18481877	564.791	-0.231646	-0.397921	-1.23403	13802	13793	0.280236	0.257761	0.275407	0.14
FBgn0030926	X	psh	18485704	190.965	0.310917	-0.0786048	-0.948685	9975	9966	-0.173401	-0.16378	-0.0921614	0.02
FBgn0030927	X	CG15046	18488535	259.203	-0.104614	-0.452567	-1.24657	7144	7135	0.306776	0.349721	0.459723	-1
FBgn0030929	X	CG15043	18493680	2410.71	-1.68295	-2.16232	-2.50805	1999	1990	0.774841	0.625578	0.583679	0
FBgn0030930	X	GalNAc-T2	18497526	2300.15	0.588499	-0.0760124	-0.991656	1847	1856	1.75699	1.95545	1.55013	2.07
FBgn0030931	X	Rad51D	18500692	7.91481	-0.411562	-1.00287	0.51773	5013	5022	0.644511	0.885926	0.414302	-1
FBgn0030933	X	CG6470	18513848	29.2017	1.63191	0.53704	2.33359	18169	18178	0.417549	0.386214	0.4443	8.48
FBgn0030936	X	CG6481	18521759	15.5144	-0.0326642	1.47108	-0.584482	26080	12763	0.329706	0.390422	0.500219	9.84
FBgn0030937	X	CG15042	18527564	6.41179	0.0245501	2.90918	0.650791	31885	6958	0.142951	0.0643457	0.190812	1.82
FBgn0030938	X	CG15047	18529138	22.1636	-1.27331	0.0487281	-1.15458	33459	5384	0.152701	0.0942133	0.150336	-1
FBgn0030940	X	CG15040	18612099	14.4975	0.374241	-0.385843	0.435028	23380	24415	-0.416867	-0.433584	-0.506922	2.56
FBgn0030941	X	wgn	18629475	2649.64	-0.411343	-0.259624	-0.67796	6004	7039	0.438466	0.407568	0.426529	0.49
FBgn0030943	X	CG6540	18648835	777.264	0.135121	-0.0656786	-0.466174	4309	5653	0.836236	0.74752	0.743924	1.99
FBgn0030944	X	CG6617	18649920	1337.77	-0.120563	-0.0216625	-0.478752	3224	4568	0.695006	0.751843	0.724262	0.69
FBgn0030945	X	Ing3	18651904	526.42	-0.240055	0.140343	-0.51066	1240	2584	0.73842	0.631617	0.680634	3.74
FBgn0030946	X	CG6659	18655339	2313.25	-0.0236136	-0.181196	-0.59399	820	851	1.05415	1.48835	1.09086	1.47
FBgn0030947	X	CG6696	18661312	140.889	1.13801	-0.176438	-1.77914	6793	6824	0.156484	0.214833	0.193035	-1
FBgn0030949	X	Cyp308a1	18710751	8.19258	-0.775855	-1.16888	0.658771	56232	27337	0.470489	0.437193	0.510445	-1
FBgn0030952	X	CG12609	18747336	12.2548	4.26094	2.3395	1.79132	42738	5982	-0.25174	-0.289595	-0.101423	10.68
FBgn0030954	X	CCKLR-17D3	18769255	677.591	-0.397748	0.462172	-0.249117	20819	20836	0.325906	0.281165	0.454491	-1
FBgn0030955	X	CG6891	18778286	1303.43	1.47655	0.594637	0.808774	11788	11805	0.514616	0.467375	0.523041	2.14
FBgn0030956	X	CG18259	18782379	669.156	0.214394	-0.149983	-0.360873	7695	7712	0.621675	0.519975	0.45848	4.47
FBgn0030958	X	CR6900	18786007	95.4394	0.271168	0.554344	0.197812	4067	4084	NA	NA	NA	1.56
FBgn0030959	X	CG6961	18787176	646	-0.223759	-0.311398	-0.950083	2898	2915	0.633481	0.497737	0.419772	6.41
FBgn0030960	X	Atg101	18792592	3636.98	-0.571429	-0.0997207	-0.56176	2518	2501	0.782627	0.539927	0.687742	0.36
FBgn0030961	X	CG7058	18809348	831.838	-0.223083	-0.340624	-0.591137	19274	19257	0.281104	0.314487	0.35723	-1
FBgn0030963	X	CG7101	18831357	226.436	-0.0792071	0.0108473	-0.210109	17837	17843	0.671632	0.764237	0.768096	1.26
FBgn0030964	X	Pvf1	18837791	780.953	-0.185061	-0.421793	-0.652323	11403	11409	0.49051	0.485756	0.534688	1.89
FBgn0030966	X	CG7280	18847477	1911.51	0.210538	-0.0613599	-0.65351	1717	1723	1.01991	1.1328	1.05961	0.32
FBgn0030968	X	CG7322	18856815	2811.69	0.941207	-0.292753	-1.31632	7621	7615	0.377098	0.606201	0.460949	0.06
FBgn0030969	X	CG7288	18859137	806.607	-0.108633	-0.299488	-0.658015	9943	9937	0.91539	1.13917	1.15867	2.57
FBgn0030970	X	CG7326	18862486	241.921	-0.0123467	-0.646717	-0.553573	13292	13286	0.797399	0.897317	0.919328	0.87
FBgn0030973	X	CG7332	18886686	1898.42	-0.165123	-0.171012	-0.761089	1523	1507	1.23042	1.55816	1.3533	2
FBgn0030974	X	CG7358	18891307	3101.03	-0.147376	-0.0931845	-0.740835	3098	1224	0.768178	0.907115	0.909248	0.49
FBgn0030975	X	CG7349	18895513	30.1792	-0.97211	-0.0103567	-2.95695	7304	2982	0.532453	0.59012	0.796743	8.28
FBgn0030976	X	CG7378	18906126	4757.66	-0.510764	-0.118105	-0.679967	17917	13595	0.0761743	0.0139652	0.118372	0.09
FBgn0030981	X	CG14191	19082115	1573.11	-0.263565	0.467025	-1.66449	114284	36319	-0.107611	-0.318378	-0.0274201	0.03
FBgn0030982	X	CG7423	19082949	6.3944	0.226984	0.58569	-0.98161	113450	35485	-0.241537	-0.0847926	-0.132508	8.28
FBgn0030983	X	CG15882	19124071	3.45865	1.9263	-2.1632	1.48513	72328	5637	0.0576315	0.174793	0.352231	4.02
FBgn0030985	X	Obp18a	19135474	454.976	-0.816326	0.0113734	-1.55977	60925	17040	0.401416	0.539956	0.275137	0.76
FBgn0030989	X	Inx5	19169830	4.88887	-0.857162	-0.258763	-0.878841	26569	14478	0.38888	0.236321	0.425082	9.89
FBgn0030990	X	CG7556	19177969	3309.72	0.0858003	-0.0778244	-0.700445	18430	18449	0.49619	0.521581	0.430856	1.39
FBgn0030991	X	CG7453	19181098	1613.2	-0.330981	-0.297816	-0.846406	15301	15320	0.807595	0.485203	0.541725	4.45
FBgn0030992	X	CG33253	19185349	248.192	-2.18365	-0.90262	-2.6748	11050	11069	0.449388	0.538111	0.696433	-1
FBgn0030994	X	HP1D3csd	19190621	53.0756	0.170306	0.247083	-0.143921	5778	5797	0.452527	0.510435	0.562273	-1
FBgn0030995	X	CG7914	19192833	159.424	-0.191939	-0.249095	-0.0868244	3566	3585	0.733854	0.6628	0.666591	1.12
FBgn0030996	X	CG14194	19194796	1821.26	-0.235289	-0.0061014	-0.59662	1603	1622	1.52739	1.67644	1.45094	2.33
FBgn0030997	X	CG7990	19199018	2448.34	-0.127203	-0.080274	-0.555561	2619	2600	1.14879	1.19978	1.10234	0.79
FBgn0030998	X	CG14195	19210388	631.697	0.0143217	0.0416592	-0.137305	13989	5522	0.407765	0.440313	0.567144	-1
FBgn0030999	X	Mur18B	19214096	24547.8	0.125174	-0.0487761	-0.010343	17697	6465	0.215387	0.256718	0.676755	0.05
FBgn0031001	X	CG7884	19228266	395.692	2.22748	-0.0765314	-1.22606	31867	7705	0.256516	0.271602	0.317318	-1
FBgn0031002	X	CG14196	19238949	2580.69	-0.473955	-0.532221	-0.91009	34155	7637	0.291832	0.469311	0.455763	0.18
FBgn0031003	X	CG7889	19244427	592.32	-0.113998	0.0483915	-1.10679	28677	2159	0.634955	0.658618	0.533113	1.41
FBgn0031005	X	Hs3st-B	19250342	500.85	-0.224028	0.00854853	-0.579462	22762	2263	0.344655	0.36382	0.320817	-1
FBgn0031006	X	rictor	19256675	3328.49	-0.307103	0.010949	-0.567486	16429	8596	0.759336	0.758813	0.883306	1.36
FBgn0031008	X	CG8010	19267776	1201.5	-0.0991605	-0.108101	-0.532296	5328	5351	0.836972	0.825403	0.800909	1.45
FBgn0031010	X	CG8028	19278762	2240.47	0.411993	0.492039	-0.292783	5658	5635	0.395927	0.418037	0.533074	0.02
FBgn0031011	X	CG8034	19289697	5580.42	-0.35421	-0.583579	-0.589951	16593	10827	0.297955	0.350513	0.424064	0.66
FBgn0031012	X	CG8051	19304627	1904.31	-0.523854	-0.82869	-1.01173	31523	4103	0.378193	0.316461	0.456353	0.92
FBgn0031016	X	kek5	19412547	1509.14	-0.257225	-1.05893	-0.406526	77527	19211	0.172315	0.176428	0.328015	0.59
FBgn0031018	X	CG12200	19475559	22.0996	-1.07921	1.04711	-1.21531	14515	14516	0.72987	0.678446	0.780113	-1
FBgn0031020	X	Nat1	19482313	4877.09	0.159821	-0.258758	-0.997455	7761	7762	1.01809	0.961698	0.88927	2.55
FBgn0031021	X	CG12203	19492879	5159.01	-0.216738	-0.222119	-1.01738	2805	2804	1.09422	0.829163	0.894644	0.52
FBgn0031022	X	CG12204	19493846	255.65	0.167536	0.057665	0.804058	3772	3771	0.894238	0.856612	0.994076	-1
FBgn0031023	X	CG14200	19506953	5220.99	-0.280959	-0.0704915	-0.172442	3476	16299	0.871527	0.825511	0.984093	0.71
FBgn0031030	X	Tao	19574760	5585.74	-0.113245	-0.35331	-0.592466	4509	23454	1.24971	1.26697	1.19952	0.58
FBgn0031031	X	CG14218	19581165	1.93479	-2.61746	-0.0734137	-2.30233	1896	25392	0.691166	0.610463	0.595775	-1
FBgn0031032	X	CG14204	19585337	4.84612	-1.74594	-0.346007	-1.81113	6068	21220	0.679661	0.633451	0.517449	-1
FBgn0031036	X	CG14220	19600827	993.578	-0.244688	-0.252164	-0.767841	21558	5730	0.566801	0.644583	0.581175	1.06
FBgn0031037	X	CG14207	19608306	12037.6	-0.413651	-0.338062	-1.3745	16343	1749	0.609887	0.548082	0.514309	0.39
FBgn0031040	X	CG14210	19616510	485.275	-0.196937	0.036641	-0.85486	8139	8142	0.503808	0.510382	0.248327	1.03
FBgn0031042	X	CG14221	19620032	77.2331	-1.38071	-0.387567	-1.53639	4617	4620	0.634105	0.722406	0.997938	-1
FBgn0031043	X	NAA20	19622262	1404.68	-0.0434301	-0.243911	-1.17321	2387	2390	1.009	1.3908	1.0082	0.65
FBgn0031044	X	MKP-4	19624421	1168.03	-0.12424	-0.142862	-0.368563	228	231	1.53659	1.73419	1.34175	-1
FBgn0031045	X	CG14212	19626153	80.3079	-0.426297	0.261223	-0.76927	1504	1501	0.710822	0.699486	0.68181	7.75
FBgn0031047	X	Rcd-1	19639756	4961.26	-0.118005	0.122953	-0.211236	1318	1318	0.910155	1.02251	0.778981	3.82
FBgn0031048	X	CG12237	19642030	2108.71	0.000392232	0.141548	-0.130788	956	3592	1.47061	1.7212	1.37487	1.15
FBgn0031049	X	Sec61gamma	19643922	3173.25	0.375851	-0.268218	-1.32842	2848	5484	1.11218	0.972195	0.794026	3.12
FBgn0031050	X	Arp10	19645353	1540.39	-0.147988	-0.0845697	-0.742879	4279	6915	0.954924	0.773247	0.80387	0.98
FBgn0031051	X	Ranbp21	19649287	1684.36	0.0525613	-0.142266	-0.628548	8213	10849	0.664536	0.715332	0.625842	2.83
FBgn0031052	X	CG14215	19655856	1710.98	-0.0480529	-0.0864851	-0.702009	14782	7188	1.02936	1.00762	1.02246	4.04
FBgn0031053	X	CG14223	19661706	566.809	-0.0863097	0.264551	-1.16433	20632	1338	0.556975	0.549514	0.699661	-1
FBgn0031054	X	Ssu72	19665713	1492.82	-0.170048	-0.183241	-0.550691	23656	2669	0.543724	0.540937	0.21145	1.46
FBgn0031055	X	et	19674101	1079.5	-0.623154	-0.409184	-1.24244	15268	8962	0.814354	0.927503	1.02774	-1
FBgn0031057	X	Ubqn	19685733	5978.46	0.137182	-0.239819	-0.68977	3636	2610	1.06885	1.11258	1.19005	1.34
FBgn0031058	X	CG14227	19688369	16.6191	-0.137415	-0.14533	-0.951626	1000	992	1.2901	1.5575	1.11547	-1
FBgn0031059	X	CG14229	19694613	488.671	-0.432185	-0.0136865	-0.598251	5244	5252	0.768003	0.496315	0.591564	3.71
FBgn0031060	X	CG14231	19700787	671.94	-0.0860622	0.0210259	-0.689963	11418	11426	0.599127	0.510997	0.601381	1.42
FBgn0031061	X	CG14232	19703093	1175.5	-0.216029	-0.0964735	-0.640802	13724	13732	0.909599	0.942436	1.0682	5.1
FBgn0031062	X	CG14230	19705296	1083.73	0.129588	-0.133232	-0.491368	15927	15935	0.934437	1.15185	1.08809	-1
FBgn0031064	X	CG12531	19724561	3721.09	-0.0679539	-0.301925	-0.366931	17088	6132	0.180956	0.186093	0.277705	0.01
FBgn0031065	X	CG14234	19738013	2202.17	-0.170027	-0.12297	-0.497003	3636	3300	0.640764	0.876693	0.876434	0.11
FBgn0031066	X	CoVIb	19742436	18947.2	-0.122473	-0.0605971	-1.18794	787	1123	NA	NA	NA	0.35
FBgn0031068	X	Alr	19749240	893.97	0.0887616	-0.098682	-0.748822	7591	7927	0.536768	0.721077	0.503142	5.7
FBgn0031069	X	Pmp70	19755025	6769.07	-0.0963377	-0.265436	-0.649917	13376	13712	0.995728	0.889877	1.10558	0.1
FBgn0031070	X	CG12702	19762023	115.206	0.352455	-0.268169	-0.313996	20374	20710	0.892301	0.715193	0.858543	3.5
FBgn0031074	X	SkpE	19823724	84.446	1.34836	1.45511	1.03855	35720	40568	-0.179101	-0.0944699	-0.101171	3.47
FBgn0031077	X	CG15618	19862633	1247.98	-0.107344	0.0167849	-0.563847	3189	4492	0.840101	1.00315	0.93918	-1
FBgn0031078	X	Nup205	19855796	1950.58	0.240497	-0.180345	-0.873128	3648	11329	1.17764	1.31633	1.13544	-1
FBgn0031080	X	CG12655	19958898	409.228	-1.56601	0.262853	-1.46198	65796	9310	-0.336858	-0.582025	-0.447893	1.31
FBgn0031081	X	Nep3	19965310	2518.15	-0.28212	-0.430013	-0.389181	59384	2898	-0.252252	-0.199584	-0.141526	0.16
FBgn0031085	X	CG9570	20051906	6.75816	0.631439	3.37133	1.06147	27212	27195	-0.465458	-0.443074	-0.468793	9.57
FBgn0031086	X	fd19B	20091918	5.78257	-0.631477	-3.2111	1.03008	67224	67207	-0.23154	-0.334426	-0.246504	-1
FBgn0031088	X	CG15322	20136228	3.17524	-1.57369	-5.28706	-1.0415	22961	22897	0.0709244	-0.0284965	0.0924347	-1
FBgn0031089	X	CG9572	20151819	3996.32	-0.463907	-0.176429	-1.17952	7370	7306	0.444374	0.378154	0.46205	0.02
FBgn0031090	X	Rab35	20157819	3410.15	-0.176989	-0.166926	-0.681942	1370	1306	1.55124	1.57222	1.07152	1.63
FBgn0031091	X	Phf7	20163092	368.675	0.0572627	-0.102874	-0.400799	3903	3967	0.34984	0.370574	0.374651	6.21
FBgn0031092	X	CG9577	20167376	1705.43	0.393986	0.166537	-1.09488	8187	8251	0.70879	0.634401	0.747075	0.45
FBgn0031093	X	CG9581	20169011	991.241	-0.0143993	-0.218787	-0.853402	9822	9025	0.694433	0.586737	0.622933	4.75
FBgn0031094	X	CG9578	20170874	544.962	-0.237664	-0.0656614	-0.746884	11685	7162	1.03702	0.941389	0.414763	2.96
FBgn0031097	X	obst-A	20241532	8689.21	1.80828	-0.561593	-2.13013	5242	6986	0.10378	-0.102613	-0.0646155	0.07
FBgn0031098	X	CG17068	20249701	751.801	-0.0414419	-0.0442346	-0.351139	13411	15155	0.684588	0.458091	0.540096	0.62
FBgn0031099	X	CG17065	20255945	2032.87	-0.2223	-0.0151508	-0.365361	19655	21399	0.727776	0.856757	0.838322	1.94
FBgn0031100	X	CG1504	20316193	161.597	-0.28484	0.147698	0.0168427	79903	81647	-0.0249659	-0.14562	-0.0407449	-1
FBgn0031103	X	CG12679	20376143	2.42801	0.290825	5.80767	-0.113123	35682	41577	-0.674868	-0.471458	-0.669508	8.42
FBgn0031104	X	jb	20390451	11.1496	0.353953	2.26384	0.137212	21374	27269	0.138489	0.0382246	-0.130821	4.73
FBgn0031106	X	Syx16	20393042	1079.55	-0.238717	0.176565	-0.373868	18783	24678	0.479353	0.610844	0.571726	2.18
FBgn0031107	X	HERC2	20403321	4691.24	-0.370265	-0.125605	-0.500031	8504	14399	0.933524	0.993991	1.06724	0.87
FBgn0031108	X	CG15459	20412961	5.03059	-0.818706	3.031	-1.18924	1136	4759	1.18344	1.34103	1.16022	10.82
FBgn0031114	X	cactin	20425235	938.604	-0.204562	-0.158958	-0.493001	13410	7515	1.37757	1.52922	1.83315	-1
FBgn0031115	X	CG11710	20428542	1065.15	-0.156008	-0.443461	-0.732434	16717	10822	0.948823	1.05605	0.8439	1.84
FBgn0031116	X	CG1695	20439774	2758.09	-0.17625	-0.0605716	-0.279433	27949	5274	0.199829	0.106041	0.317879	-1
FBgn0031117	X	GstT3	20468625	738.569	0.0620517	0.505744	-1.06263	2285	13161	0.811668	0.880335	0.591602	0.24
FBgn0031118	X	RhoGAP19D	20490324	3178.4	-0.134583	-0.231333	-0.624838	19414	1050	0.844264	0.878507	0.876857	0.53
FBgn0031119	X	CG1812	20513686	1705.35	0.0253675	-0.150053	-0.283992	8254	1174	0.590746	0.447445	0.534591	2.13
FBgn0031126	X	Cyp6v1	20659273	475.578	-0.0113221	0.0207639	-0.128712	137333	31301	0.614707	0.520651	0.610117	0.36
FBgn0031127	X	CG1835	20665793	6.62557	-0.648637	0.686302	-0.885011	143853	24781	0.0975411	0.110114	0.140622	8.17
FBgn0031129	X	CG1324	20735207	12.1579	0.87418	4.44692	-0.041068	213267	35974	-0.173865	-0.141755	-0.134039	10.51
FBgn0031132	X	CG15450	20823893	1.80444	-1.92718	0.00690344	0.417364	206462	6348	0.0771509	0.0286574	0.106775	8.25
FBgn0031134	X	CG1314	20868693	2.15554	-2.63212	1.28977	-0.914478	161662	32468	-0.0290806	0.0111217	0.264792	10.38
FBgn0031141	X	CG1304	20964973	551.242	-2.70063	4.37727	-1.21596	65382	12870	0.221935	0.296938	0.220445	-1
FBgn0031142	X	r-cup	21024639	24.1282	0.877259	0.609131	0.263132	5716	5700	0.723951	0.607534	0.62687	8.55
FBgn0031144	X	CG1529	21030301	1097.62	-0.253756	-0.186267	-0.638834	54	38	1.51831	1.49539	1.30269	-1
FBgn0031145	X	Ntf-2	21038468	3110.89	0.0787822	-0.0168819	-0.996873	8113	8129	1.34756	1.22743	0.940183	1.11
FBgn0031148	X	Cbs	21047117	9073.4	0.270285	-0.14855	-0.353259	3088	3085	1.2147	1.35939	1.33719	0.2
FBgn0031149	X	CG1518	21051911	3798.35	0.269968	-0.0116921	-0.511241	1126	1709	2.1028	2.43098	1.73047	1.26
FBgn0031150	X	bves	21068177	2051.66	-0.0326533	-0.057438	-0.629995	15140	17975	0.751154	0.475424	0.36854	0.6
FBgn0031155	X	CG15446	21098943	13.5211	-0.112724	1.03754	0.404424	45906	48741	-0.177752	-0.124334	-0.254822	9.91
FBgn0031157	X	CG1503	21105532	18.1122	-0.520314	-0.569941	-0.291148	52495	55330	0.514488	0.382628	0.418749	9.59
FBgn0031161	X	CG15445	21118801	751.352	-0.113669	-0.385794	-0.29075	65764	68599	0.901399	0.407626	0.260031	3.6
FBgn0031163	X	CG14579	21193887	4.32031	-1.33351	2.58618	-1.40269	37658	30153	-0.436806	-0.363329	-0.348528	9.57
FBgn0031164	X	CG1724	21202920	1.97889	-2.66662	-0.476733	-0.915044	28625	21120	-0.203037	-0.173648	-0.0687068	8.99
FBgn0031168	X	CG1722	21250562	19.4727	-0.929411	-0.535812	0.829163	18587	3007	0.0401927	-0.0517339	0.12708	8.49
FBgn0031169	X	CG1494	21288879	42.6616	-0.715957	-0.0443419	-0.24241	28961	20441	0.113236	0.157455	0.137333	5.2
FBgn0031170	X	CG1718	21299486	3966.25	-0.730608	-0.308207	-0.597177	18354	18385	0.557447	0.538087	0.611882	0.42
FBgn0031171	X	CG1801	21312554	9.40673	-0.817237	0.267758	-0.362813	5286	5317	0.775566	0.792404	0.693608	7.6
FBgn0031174	X	CG1486	21326098	3727.01	-0.0460003	-0.205267	-0.599607	2077	1488	1.45883	1.39437	1.29244	0.67
FBgn0031176	X	CG1678	21402555	7.0175	0.0504104	6.33979	-1.07488	17170	16366	0.0520487	0.0975162	-0.0429515	0
FBgn0031178	X	CG10918	21428935	8324.52	-0.992124	-0.441426	-0.332942	43550	42746	-0.11834	-0.334329	-0.124966	-1
FBgn0031183	X	CG14621	22446017	1227.23	-0.0197386	-0.416331	-0.491346	15347	23653	0.938535	0.807213	0.741194	2.1
FBgn0031184	X	CG14615	22448337	830.692	-0.235995	-1.16881	-0.759626	13027	25973	0.926381	0.921123	0.775161	0.1
FBgn0031187	X	CG14619	22462974	9681.31	-0.134543	-0.357273	-0.670886	1610	40610	1.57949	1.63989	1.58775	3.6
FBgn0031188	X	CG14613	22471001	1439.38	-0.121295	-0.0406946	-0.62843	2275	48637	1.17322	1.02974	1.08912	3.81
FBgn0031189	X	CG14618	22474348	474.834	-0.114744	-0.3245	-0.475626	5622	51984	1.33359	0.794425	0.439917	0.98
FBgn0031190	X	CG12576	22478604	9221.68	-0.304094	-0.252573	-0.710311	9878	56240	0.798458	0.601019	0.590631	0.39
FBgn0031191	X	Cp110	22484770	664.62	-0.19123	-0.736069	-0.51755	16044	50898	0.606371	0.646528	0.441245	6.07
FBgn0031194	X	CG17598	22537607	1761.11	-0.0827821	-0.458103	-0.623553	1936	1939	1.1318	1.28957	1.14813	0.41
FBgn0031195	X	CG17600	22528610	1874.22	0.352815	-0.266237	-0.760212	7061	7058	1.04353	1.2607	1.103	2.94
FBgn0031196	X	CG17599	22543354	89.2736	-0.354928	-0.202545	-0.206631	7683	7686	0.18171	0.15382	-0.0824519	-1
FBgn0031201	X	CG12446	22810613	5.89287	-1.40579	0.947291	-0.341762	198253	69905	0.110477	0.160196	0.119811	6.16
FBgn0039941	X	CG17167	23074722	386.338	-2.72752	-2.42417	-1.14334	65856	8516	NA	NA	NA	0.46
FBgn0039942	X	CG17163	23081734	430.785	-0.199	0.0283733	-0.468911	72868	1504	NA	NA	NA	0.91
FBgn0039943	X	CG17168	23083657	1500.24	-0.273394	-0.262462	-0.710394	74791	419	NA	NA	NA	0.59
FBgn0039944	X	CG17162	23090847	64.4489	-0.388819	-0.768863	-0.743651	81981	7609	NA	NA	NA	1.04
FBgn0039946	X	ATbp	23107167	284.485	-0.277293	-0.219393	-0.523477	98301	6848	NA	NA	NA	1.64
FBgn0039965	X	CG13865	23015040	2222.31	-0.215561	-0.227877	-0.805312	6174	1659	1.32727	1.33704	0.770208	1.3
FBgn0039966	X	Rab21	23012774	508.511	-0.337537	0.168087	-0.322581	3908	3909	0.923382	0.948674	0.659289	0.83
FBgn0040028	X	CG17450	21607402	29.585	-0.577594	1.4186	-1.44485	222017	1467	NA	NA	NA	9.53
FBgn0040031	X	CG12061	23041872	2.0328	-0.836918	0.973637	-1.52176	33006	3407	NA	NA	NA	9
FBgn0040066	X	wds	2587098	1514.34	0.011561	-0.22428	-0.677036	11904	12210	0.75931	0.550309	0.473424	2.44
FBgn0040068	X	Vav	19267550	2889.85	-0.140674	-0.172734	-0.475436	5554	5577	1.10344	1.32739	1.13636	0.83
FBgn0040087	X	p115	7895511	1656.08	0.237698	-0.423844	-0.836335	1348	64040	1.3215	1.52007	1.27724	0.9
FBgn0040089	X	meso18E	19709731	1088.9	-0.372562	-0.14794	-0.759235	20362	20370	0.486212	0.461197	0.626348	0.95
FBgn0040153	X	l(1)G0469	14207709	1376.69	-0.562822	0.230306	-0.409256	24865	69520	0.190228	0.163508	0.206982	0.23
FBgn0040207	X	kat80	16271593	1363.61	-0.65355	-0.42122	-1.32613	2581	19093	0.990777	0.943741	0.809037	0.57
FBgn0040234	X	c12.2	9321908	3603.81	0.246953	0.120054	-0.600986	9851	9869	0.772753	0.933668	1.03802	0.16
FBgn0040235	X	c12.1	9318569	1667.21	-0.268964	-0.362421	-0.744322	13190	12565	0.654833	0.552822	0.730826	1.88
FBgn0040236	X	c11.1	9279217	2636.52	-0.174745	-0.369328	-0.533768	24008	5166	0.860522	0.886556	0.921042	0.56
FBgn0040285	X	Scamp	15448031	2888.63	-0.154464	-0.543457	-1.07345	727	736	1.29789	1.4439	1.05409	0.78
FBgn0040309	X	Jafrac1	13330909	14946.8	0.272104	-0.303638	-0.88054	6967	10948	0.68304	0.623542	0.602854	0.4
FBgn0040333	X	brv3	2623322	27.593	-0.499982	0.340489	-1.78232	3702	3713	NA	NA	NA	6.56
FBgn0040334	X	Tsp3A	2618748	752.176	-0.203247	-0.406887	-0.973392	8276	8287	0.887659	0.743952	0.630926	0.61
FBgn0040336	X	Seipin	2620969	841.432	-0.341024	-0.259466	-0.965388	6055	6066	0.889208	0.955042	0.797081	0.18
FBgn0040337	X	CG3021	1027540	638.238	0.0115882	0.0363869	-0.659269	15554	15567	0.8369	0.874185	0.872801	4.17
FBgn0040338	X	TfIIA-S-2	1011372	25.1684	0.404478	0.955563	0.120392	31722	28434	-0.20709	-0.0177134	-0.0638365	7.45
FBgn0040339	X	MED22	928499	511.743	-0.337757	0.0420606	-0.904678	4505	4496	0.801007	0.805562	0.66365	2.27
FBgn0040340	X	TRAM	936527	6828.87	0.599145	-0.437925	-0.984385	12533	12524	0.935644	1.0503	1.08368	0.65
FBgn0040341	X	CG11664	876172	2.20534	-1.93778	0.436818	2.18058	47822	3807	-0.10526	-0.0377653	-0.148879	0.3
FBgn0040344	X	CG3711	925235	2721.78	-0.121729	-0.239829	-0.43596	1241	1232	1.36026	1.62661	1.36551	0.69
FBgn0040345	X	CG3708	929448	14.4368	0.624223	1.16156	0.0989996	5454	5445	0.767876	0.714147	0.854871	8.28
FBgn0040346	X	CG3704	939987	1404.72	-0.0658181	0.200678	-0.412749	15993	15984	0.781267	0.680432	0.604696	0.52
FBgn0040347	X	mus81	942152	81.545	0.216876	-0.233728	-0.790291	18158	18149	0.930157	0.926433	0.866974	-1
FBgn0040348	X	CG3703	944123	715.583	-0.0629379	-0.172261	-0.155367	20129	20120	0.699617	0.779208	0.783953	0.45
FBgn0040349	X	CG3699	947081	2978.57	0.712156	0.171005	-0.9445	23087	23078	0.304253	0.26511	0.373797	0.03
FBgn0040350	X	CG3690	950242	1576.62	0.313984	-0.235002	-0.749791	26248	24933	-0.166093	-0.0363804	-0.286019	0.81
FBgn0040351	X	CG11638	1020343	907.498	-0.0633243	-0.404841	-0.29517	22751	22764	0.205853	0.241354	0.284754	0.13
FBgn0040359	X	CG11380	1193984	840.773	6.04138	0.993837	-1.65521	24695	17682	-0.138993	-0.17997	-0.227029	-1
FBgn0040360	X	CG14626	1186681	288.184	2.30217	0.0625503	-0.344985	31998	24985	0.397639	0.429621	0.58337	-1
FBgn0040361	X	CG14627	1182561	3.1521	0.402574	1.07946	0.679836	36118	29105	-0.209752	0.0374608	-0.162515	-1
FBgn0040362	X	CG11379	1180858	2.8343	3.33432	4.17666	1.44323	37821	30808	0.183394	0.192842	0.37279	7.32
FBgn0040366	X	CG11398	1213572	209.338	-0.234691	-0.129461	-0.458593	5107	1906	0.667133	0.495843	0.41607	-1
FBgn0040370	X	CG13375	289074	1424.33	-0.240954	0.0933803	-0.287009	183815	60862	0.210677	0.252185	0.197711	0.4
FBgn0040371	X	CG12470	308309	10.5699	0.479986	2.68208	1.22703	164580	41627	0.0315378	0.0135105	0.0116932	10.06
FBgn0040372	X	G9a	250314	3965.66	-0.200638	-0.107979	-0.412444	222575	49613	1.10856	1.06912	1.21041	1.19
FBgn0040373	X	CG3038	244905	779.343	0.187437	0.0959274	-0.281604	227984	44204	0.735535	0.164595	0.268002	-1
FBgn0040375	X	CG13760	2584722	691.14	-0.349233	-0.115299	-0.261738	14280	14586	0.536586	0.472969	0.387288	1.1
FBgn0040376	X	CG13759	2582390	424.038	-0.259359	-0.300336	-0.530451	16612	16918	0.218827	0.294958	0.453182	0.77
FBgn0040377	X	Vha36-3	2579825	2019.65	-0.325821	-0.337798	-1.09105	19177	19483	0.0163017	0.0851645	0.131856	0.74
FBgn0040382	X	CG5273	760766	5878.13	-0.000139596	-0.154396	-0.572649	1593	1601	1.24877	1.40961	1.095	0.51
FBgn0040383	X	CG5254	754533	8726.48	-0.153488	-0.102059	-0.869124	7826	7834	0.571283	0.584334	0.58061	0.11
FBgn0040385	X	CG12496	2410133	4.78069	-0.328548	-0.134748	-0.168157	33886	8518	0.10215	0.195461	0.348582	-1
FBgn0040388	X	boi	2457105	700.307	0.0145525	-0.0670845	-0.614552	10851	10854	1.00378	1.03463	0.859222	-1
FBgn0040389	X	mRpL14	2344323	1522.36	-0.235459	-0.441424	-1.34825	749	753	0.950346	1.17178	0.934717	0.65
FBgn0040391	X	CG2854	2328034	17.343	-1.35717	-1.59573	-1.4427	15540	4595	NA	NA	NA	7.96
FBgn0040392	X	CG14050	2325482	67.5871	-0.16072	0.0584141	-0.474337	18092	7147	-0.0580967	-0.0190143	-0.0363639	-1
FBgn0040393	X	CG14265	3236408	45725.4	-0.215842	-0.431739	-0.678165	246081	1391	0.17757	0.211631	0.115262	-1
FBgn0040394	X	CG16903	2079374	2022.46	-0.0679479	-0.036271	-0.567196	1115	16921	1.32235	1.4048	1.35978	1.39
FBgn0040395	X	Unc-76	2087279	5654.71	-0.113576	-0.290452	-0.395815	9020	24826	0.669462	0.552815	0.657384	0.42
FBgn0040396	X	CG3939	3175620	1191.63	-0.0921022	0.124681	-0.532945	306869	644	0.930601	0.501889	0.291516	4.53
FBgn0040397	X	CG3655	1103968	2296.55	-0.036185	-0.469958	-0.391612	60874	25420	0.0322356	0.0173944	0.0826632	0.26
FBgn0040398	X	CG14629	1052078	5576.83	0.405142	-0.284662	-0.794841	8984	5570	0.725925	0.644918	0.788013	0.08
FBgn0040467	X	Dip1	9158998	160.371	-0.0952181	0.170218	-0.408035	13994	5132	0.366119	0.370826	0.359966	5.12
FBgn0040649	X	CG15461	20486384	3.01397	-0.32774	0.632585	-0.263401	15474	2890	NA	NA	NA	7.35
FBgn0040650	X	CG15456	20426736	230.692	-0.356787	-0.0322181	-0.803489	14911	9016	0.707569	0.687661	0.779479	1.39
FBgn0040784	X	karr	20110342	21.5081	0.292062	0.136669	-0.466233	48847	48783	-0.443682	-0.363708	-0.525762	10.28
FBgn0040859	X	CR32658	12091768	40.4286	-0.709069	0.920747	-0.813138	68524	1237	NA	NA	NA	9.69
FBgn0040877	X	CG12994	17433157	129.932	-0.645255	0.0692121	-0.977	147313	49651	0.519156	0.30563	0.348069	-1
FBgn0040890	X	ksh	19494706	640.367	0.087018	0.0922475	-0.960312	4632	4631	0.890262	0.814733	0.684088	1.02
FBgn0040899	X	CG17776	2184991	677.994	-0.0917568	0.153172	-0.965492	6087	2259	NA	NA	NA	1.04
FBgn0040900	X	CG17777	2187298	2.34016	0.111542	-0.517152	-0.666935	8394	48	0.141651	0.30132	0.270196	3.23
FBgn0040904	X	CG15577	4276746	2.59545	0.290858	5.87665	0.848699	85018	64481	0.363753	0.311692	0.20807	10.01
FBgn0040906	X	CG15579	4311539	24.3744	0.806674	0.960474	1.0543	50225	29688	0.432265	0.456932	0.30135	7.7
FBgn0040907	X	mRpL33	4321997	696.819	-0.0303727	-0.0698946	-0.805287	39767	19230	NA	NA	NA	0.37
FBgn0040918	X	schlank	6262448	3375.91	0.0336907	-0.715896	-1.07401	4799	3809	1.3154	1.40131	1.1105	1.56
FBgn0040923	X	CG11368	7452426	1974.93	-0.207718	0.287526	-0.00275848	131392	63120	0.212092	0.149657	0.142526	0
FBgn0040928	X	CG15345	8397727	107.85	-0.106098	-0.288791	-0.615146	6632	35	0.198637	0.388563	0.316452	1.27
FBgn0040929	X	CG12659	8591252	190.383	0.0895854	-0.281473	-0.537618	22063	9622	0.734126	0.556245	0.311441	2.68
FBgn0040931	X	CG9034	9159783	2766.88	-0.108988	-0.0264	-1.18304	14321	4347	0.750289	0.214306	0.179004	0.52
FBgn0040942	X	CG12643	10264748	3086.69	-0.375791	-0.960139	-1.12155	39869	7104	0.436256	0.286884	0.235005	0.16
FBgn0041203	X	LIMK1	12588289	2035.03	-0.254527	-0.256087	-0.345059	14080	11459	0.711943	0.741025	0.746849	3.5
FBgn0041210	X	HDAC4	13274159	8042.46	-0.354624	-0.312254	-0.494896	10660	3214	0.934149	1.05927	0.896959	0.44
FBgn0041629	X	Hexo2	8711065	695.665	-0.318852	-0.988413	-1.82903	5854	2914	0.823554	0.742467	1.02258	0.48
FBgn0042132	X	CG18809	19742779	2330.9	-0.394041	-0.189066	-0.45733	1130	1466	1.26593	1.19135	1.10903	0.8
FBgn0042650	X	disco-r	16133522	1814.12	-0.572922	-0.409658	-0.369081	52013	14871	0.603181	0.0756899	0.206953	-1
FBgn0043001	X	Chrac-16	12017593	183.864	-0.184556	0.0198044	-0.580401	5651	6667	NA	NA	NA	4.09
FBgn0043796	X	CG12219	6300169	958.499	-0.613534	-0.255906	-0.8955	8895	7476	0.658133	0.715285	0.684982	1.82
FBgn0043903	X	dome	19679789	3079.86	-0.352566	-0.288855	-0.918926	9580	3274	0.831178	0.928616	0.791681	1.6
FBgn0044030	X	mRpS14	19479810	1132.23	-0.39465	-0.174191	-1.50701	10264	10265	1.11311	0.954641	0.53601	0.89
FBgn0044046	X	Ilp7	3668233	90.1645	-0.387013	0.183403	-0.226611	31446	9331	0.141085	0.251312	0.20159	-1
FBgn0044047	X	Ilp6	2333075	1428.62	-0.146406	-0.467938	-0.443612	10499	446	0.538813	0.42745	0.341086	1.05
FBgn0044872	X	FucTC	23010034	93.7825	-2.01273	-2.91687	-2.89376	1168	1169	1.28415	1.26721	0.624197	0.08
FBgn0045073	X	Stim	15937473	4114.95	-0.210674	-0.247169	-0.683706	54694	10519	0.666918	0.708179	0.834146	1.31
FBgn0046687	X	Tre1	5676903	734.167	-0.176558	-0.0377985	-0.217943	6887	6878	0.650315	0.755309	0.497337	2.33
FBgn0047092	X	CR32730	7147725	5.58973	-1.56404	-0.605694	-2.08882	140494	40921	NA	NA	NA	-1
FBgn0047095	X	CG33939	19172988	694.899	0.394025	-0.0541495	-0.615294	23411	17636	NA	NA	NA	0.44
FBgn0052495	X	CG32495	17902863	341.803	-1.73934	-0.098133	-1.64121	23956	15897	NA	NA	NA	-1
FBgn0052496	X	CR32496	17899070	2.71984	-4.72493	-0.217635	-1.9842	27749	13286	NA	NA	NA	-1
FBgn0052499	X	Cda4	22608172	7891.11	0.726026	-0.271974	-0.825336	72501	6673	-0.102025	-0.109893	-0.0940821	-1
FBgn0052506	X	CG32506	20458198	1316.23	-0.121512	-0.317511	-0.25703	12712	13098	0.156953	0.209684	0.374232	-1
FBgn0052507	X	CG32507	20780685	7.87153	-0.780205	-1.1163	-0.130535	249670	9504	NA	NA	NA	1.28
FBgn0052512	X	CG32512	21064908	988.575	-0.747593	-0.908172	-1.14208	11871	14706	0.544275	0.529327	0.59372	1.99
FBgn0052521	X	CG32521	21243240	14276	-0.0613764	-0.00744331	-0.136714	11265	4315	0.23654	0.213595	0.251508	0.15
FBgn0052523	X	CG32523	21218356	7.61938	-1.6191	-0.332717	0.550713	13189	5684	0.220295	0.354318	0.439327	0.03
FBgn0052528	X	parvin	19747249	3153.46	-0.303786	-0.335767	-1.02062	5600	5936	0.602339	0.857155	0.684317	0.84
FBgn0052529	X	Hers	19887127	7773.02	-0.269654	-0.274735	-0.340366	27683	9683	0.46198	0.417859	0.403055	0.38
FBgn0052532	X	CG32532	19539666	218.736	-0.23561	-0.0326427	0.079918	29237	6632	0.292882	0.308922	0.436262	-1
FBgn0052533	X	CG32533	19476783	821.606	-0.336562	-0.113045	-0.385351	13291	13292	NA	NA	NA	-1
FBgn0052536	X	CG32536	19275951	81.1405	-0.692091	-0.774888	-1.14518	2847	2824	NA	NA	NA	1.77
FBgn0052537	X	CG32537	19274944	326.257	1.1588	1.13041	0.367211	1840	1817	0.999454	0.996296	0.99762	-1
FBgn0052544	X	CG32544	18861124	285.134	0.0443662	-0.349723	-0.333637	11930	11924	0.760464	0.733939	0.812753	0.19
FBgn0052547	X	CG32547	18461257	690.638	-0.297919	-0.0105015	-0.0356495	34422	4817	0.372866	0.23497	0.396532	-1
FBgn0052548	X	CG32548	18438150	1808.94	6.11572	0.932624	-1.2026	57529	27924	-0.0201498	0.199369	0.205071	9.39
FBgn0052549	X	CG32549	18400321	6235.44	0.133427	-0.234287	-0.202505	24295	1596	0.426925	0.477551	0.618489	0.6
FBgn0052551	X	CG32551	18439064	9.16119	3.73499	-0.470617	-1.88692	56615	27010	NA	NA	NA	0.04
FBgn0052553	X	CG32553	18125801	2.79117	-0.991989	-0.619481	-1.7938	27267	73255	0.28739	0.554441	0.541362	-1
FBgn0052554	X	CG32554	17852277	121.178	-0.394245	-0.321435	-0.803539	4288	4272	0.761655	0.501886	0.439296	1.75
FBgn0052563	X	CG32563	17208749	9.3787	-0.441789	-1.05145	-1.68058	15555	15570	-0.00461939	0.0955315	-0.0681888	-1
FBgn0052564	X	CG32564	17207130	33489.3	0.0510332	-0.334729	-1.46816	13936	13951	0.612318	0.756349	0.853664	-1
FBgn0052568	X	CG32568	16741912	28.1296	1.68223	2.614	1.46436	56457	9532	0.0483445	-0.0735252	-0.0241308	10.44
FBgn0052569	X	TwdlZ	16738523	30.0612	3.27678	0.388764	-1.29174	59846	12921	-0.316269	-0.0573713	-0.0232385	-1
FBgn0052571	X	TwdlX	16731860	8740.31	0.458823	-0.132854	-1.62991	66509	15445	0.364461	0.346233	0.385301	-1
FBgn0052572	X	CG32572	16724065	17.4536	0.391624	0.0801739	0.302247	68989	7650	0.331149	0.403362	0.499648	9.36
FBgn0052574	X	Twdlalpha	16743606	1141.99	-0.0169335	-0.517547	-1.69852	54763	7838	0.435506	0.496611	0.565639	7.73
FBgn0052576	X	CG32576	16287243	588.218	0.154628	-0.0743772	-0.735815	13069	3443	1.0165	1.02649	0.812908	1.23
FBgn0052579	X	CG32579	16324527	421.571	0.199904	-0.0908866	-0.516846	4101	8209	0.997443	0.905995	0.893742	0.77
FBgn0052580	X	Muc14A	16035418	68.4701	1.12086	0.411226	4.2071	38804	38820	0.08	-0.343986	-0.184393	-1
FBgn0052581	X	CG32581	15798035	796.073	-0.294233	2.91982	-0.472008	2979	6178	NA	NA	NA	-1
FBgn0052582	X	CR32582	15836262	38.7459	0.233755	0.587395	0.394571	1508	12598	0.483517	0.189624	0.258021	10.43
FBgn0052590	X	CG32590	14838729	295.417	-0.0786906	0.0843352	-0.266828	10195	10219	0.661481	0.369353	0.425085	0.56
FBgn0052591	X	CG32591	14928073	8.03441	0.0256755	0.651991	-0.63376	99539	4916	0.222771	0.15883	0.293189	10.11
FBgn0052594	X	be	15033248	1284.78	-0.391286	-0.494565	-0.808057	18916	9316	NA	NA	NA	0.6
FBgn0052598	X	betaNACtes6	14316640	7.04228	1.26189	1.57543	0.382283	84066	39411	NA	NA	NA	3.08
FBgn0052600	X	dpr8	14392288	2187.54	-0.14879	-0.240761	0.185161	159714	15420	-0.0484228	-0.0485976	0.0267721	-1
FBgn0052601	X	betaNACtes3	14379316	6.21147	1.89657	0.814298	0.867311	146742	2448	NA	NA	NA	3.52
FBgn0052602	X	Muc12Ea	14282948	35.3143	1.50512	-0.937206	0.0311162	50374	5719	0.448032	0.0768044	0.295811	-1
FBgn0052603	X	CG32603	14185184	22382.8	0.289302	-0.640461	-1.84	47390	67694	0.446015	0.494458	0.590199	-1
FBgn0052625	X	CG32625	13756495	137.933	0.0888	0.217174	0.0187466	14354	5544	0.247571	0.0316491	0.0274642	2.6
FBgn0052626	X	AMPdeam	13838303	7519.98	0.0591368	-0.262418	-0.143243	11299	9575	0.411852	0.433961	0.421078	1.05
FBgn0052636	X	CR32636	13333115	30.502	0.516099	0.566768	1.27772	4761	8742	NA	NA	NA	-1
FBgn0052638	X	CG32638	13125835	1631.61	-0.205476	-0.38359	-0.765756	35661	41363	0.839727	0.431123	0.23773	1.39
FBgn0052639	X	CG32639	13236245	6.94728	-0.746637	1.27771	0.63947	27254	1004	0.172072	0.311373	0.524764	6.13
FBgn0052640	X	CG32640	13178264	123.874	-0.175051	0.868452	0.549371	22760	22774	NA	NA	NA	-1
FBgn0052641	X	CG32641	13184737	190.973	-0.256021	0.841043	0.393814	16287	16301	NA	NA	NA	0.18
FBgn0052642	X	CG32642	12960005	2.64536	-2.1972	-1.63561	-2.25925	49006	4424	-0.0462482	-0.0166853	-0.0733646	-1
FBgn0052645	X	CG32645	13146330	1425.95	2.89912	-0.293059	-0.420383	54694	54708	0.292047	0.366055	0.293031	-1
FBgn0052647	X	CG32647	12778401	1469.46	-0.179866	0.126147	0.0976658	17287	17876	-0.0188921	0.0603644	0.000567152	0.08
FBgn0052649	X	CG32649	12899941	1851.96	-0.199331	-0.443637	-1.29818	11058	11059	0.775252	0.642447	0.895108	0.17
FBgn0052650	X	CG32650	12898086	44.7622	-0.415977	0.411376	-0.290337	12913	12914	0.493423	0.449545	0.635328	7.58
FBgn0052652	X	CR32652	12411599	13.0063	-0.717676	5.74274	0.948071	48140	5506	-0.225641	-0.342593	-0.191683	11.45
FBgn0052654	X	Sec16	12602978	6346.84	-0.0406628	-0.513128	-0.7968	609	3230	1.26711	1.34178	1.47899	0.6
FBgn0052655	X	CG32655	12235219	4.65372	-1.38029	3.9757	1.94561	211975	17347	NA	NA	NA	11.55
FBgn0052656	X	Muc11A	12062469	14472.7	-0.790035	-1.1459	-0.688523	39225	28062	NA	NA	NA	0.05
FBgn0052657	X	CR32657	12087453	9.20811	0.176591	2.78011	1.13293	64209	3078	NA	NA	NA	6.37
FBgn0052666	X	Drak	11524090	4779.12	-0.122275	-0.429197	-0.439449	56159	261	0.359707	0.34018	0.288262	0.37
FBgn0052668	X	CG32668	11158218	129.7	-0.405348	-0.0704213	-0.4809	6066	42379	0.717707	0.702778	0.775773	-1
FBgn0052669	X	CG32669	10843889	2476	-0.0749193	-0.212484	-0.136179	7805	7801	0.928585	0.827578	0.770201	0.11
FBgn0052670	X	Rab9Fb	10952047	6.94032	-0.339149	1.66788	0.761392	86248	26264	-0.31929	-0.332531	-0.220537	8.11
FBgn0052671	X	Rab9Fa	10950595	3.63458	2.26559	4.09331	4.43206	84796	24812	NA	NA	NA	2.11
FBgn0052672	X	Atg8a	10766608	17567.2	-0.34196	-0.203475	-0.612521	5376	3201	0.505362	0.423351	0.378355	0.65
FBgn0052673	X	Rab9E	10661399	8.13699	-4.09796	1.34982	1.11871	63245	6154	NA	NA	NA	3.75
FBgn0052675	X	Tango5	10762230	3674.05	-0.228446	-0.220168	-0.744703	2036	1177	1.31634	1.36555	1.17154	1.99
FBgn0052676	X	CG32676	10728053	5946.1	-0.181284	-0.219257	-0.247894	32141	16167	0.401015	0.353536	0.427895	1.76
FBgn0052677	X	X11Lbeta	10669342	4190.78	-0.106969	-0.262907	0.212669	71188	14097	0.128733	0.104262	0.176805	-1
FBgn0052679	X	CG32679	10366937	5.79236	0.973297	-0.0143543	0.15411	15647	9775	0.172468	0.182924	0.212522	-1
FBgn0052681	X	CG32681	10379001	77.3842	-0.0672533	-0.39406	-0.425711	3583	3571	0.643551	0.805642	0.786863	3.3
FBgn0052683	X	CG32683	10432643	1338.2	-0.306465	-0.137852	0.109032	30901	22047	0.160422	0.189329	0.282059	-1
FBgn0052685	X	ZAP3	10077175	6093.14	0.213977	-0.148468	-0.281113	4656	14092	0.910475	0.99948	0.950499	1.37
FBgn0052686	X	CG32686	10373516	55.5026	0.307884	-0.411321	0.0823465	9068	9056	0.870208	0.888183	0.945355	6.54
FBgn0052687	X	CG32687	10484616	5764.87	0.22491	-0.420246	-0.611454	8122	10774	0.635023	0.574215	0.546332	0.16
FBgn0052690	X	CR32690	10204844	5.34444	-1.48966	4.32976	-1.65316	20035	8904	0.145739	0.0571138	0.183444	10.96
FBgn0052693	X	Gr9a	10062206	2.42195	-1.10415	1.04341	-0.937432	10313	877	-0.00361013	0.0681936	0.0535284	-1
FBgn0052694	X	CG32694	9998286	6880.23	2.63479	-0.0602535	-1.03199	74233	7129	-0.00473299	0.0298934	0.057067	0.22
FBgn0052695	X	CG32695	9873219	1007.31	0.113144	-0.283784	-0.727903	3360	3360	0.523327	0.427664	0.458118	0.04
FBgn0052698	X	CG32698	9819336	917.419	-0.0394328	-0.350677	-0.166474	38212	1414	0.113428	0.00896765	-0.0203957	0.07
FBgn0052699	X	CG32699	9575762	3488.64	0.0715715	-0.327813	-0.666549	2233	22554	1.25154	1.41966	1.12926	0.36
FBgn0052702	X	Cubn	9564986	1437.42	-0.0832503	-0.689941	-1.55311	8543	11778	0.859477	0.897968	0.95782	0.13
FBgn0052703	X	Erk7	9264537	6.13421	-0.625171	0.629419	-0.66662	9328	3611	0.130187	0.184308	0.278158	8.85
FBgn0052706	X	CG32706	9087601	123.273	-0.503649	0.490644	0.333941	6518	6518	NA	NA	NA	4.88
FBgn0052707	X	APC4	9084399	486.553	-0.049301	-0.111166	-0.399643	9720	9720	0.702654	0.622184	0.73836	2.56
FBgn0052708	X	CG32708	9086398	373.177	0.106074	0.0375157	-0.404218	7721	7721	0.637556	0.288813	0.230819	2.16
FBgn0052712	X	CG32712	8433448	4.79392	-1.89611	-1.50965	-2.45629	2269	2292	0.970233	0.770931	0.555547	7.72
FBgn0052713	X	CG32713	8457234	3.38519	-1.76628	3.01924	1.20807	26055	26078	NA	NA	NA	10.4
FBgn0052719	X	CG32719	7528321	12.3448	-1.24539	1.0506	-0.0929027	157488	1767	-0.115927	-0.188564	-0.179166	11.91
FBgn0052726	X	CG32726	7425481	131.786	-0.499452	0.146994	-0.113881	104447	42780	0.0820847	0.0684879	0.0947577	0
FBgn0052732	X	CG32732	6963391	753.523	0.0959169	0.158384	-0.300706	151187	45247	0.197522	0.240314	0.26883	0.52
FBgn0052733	X	CR32733	6952572	2.60336	0.421903	2.01665	0.73434	140368	34428	NA	NA	NA	-1
FBgn0052745	X	CR32745	6280492	46.35	-1.76749	-0.131651	-0.992436	943	951	NA	NA	NA	-1
FBgn0052750	X	CG32750	6195588	857.946	-4.29319	-2.90698	-4.08458	36416	5833	0.220286	0.322283	0.325808	-1
FBgn0052755	X	CG32755	5950981	46.7558	-0.921682	-0.712387	-2.2563	38707	13823	0.2372	0.272121	0.389596	5.18
FBgn0052756	X	CG32756	5947017	496.529	-0.251202	-0.200235	-0.541734	34743	17787	0.665472	0.703733	0.561069	3.78
FBgn0052758	X	CG32758	5728702	2958.88	-0.0800001	-0.14361	-0.211445	31137	15719	0.546352	0.509597	0.580888	0.29
FBgn0052767	X	CG32767	5077897	4757.05	-0.187994	-0.308851	-0.38787	1918	1918	1.08234	1.11524	0.759617	1.8
FBgn0052772	X	CG32772	4912131	2306.34	-0.162921	-0.230134	-0.657945	2633	15433	1.19816	1.51884	1.22886	0.94
FBgn0052773	X	CR32773	4499530	9.59111	-0.856274	-0.0899166	0.139363	45574	36600	0.654413	0.692752	0.59479	-1
FBgn0052774	X	Muc4B	4245117	7.13709	-0.844507	-0.494285	-0.722369	116647	96110	-0.564236	-0.610443	-0.660686	-1
FBgn0052783	X	CG32783	3946751	26.5085	-0.140673	0.957399	-0.129311	7413	30515	NA	NA	NA	4.84
FBgn0052786	X	CG32786	3942556	25.292	-0.512435	0.122932	-0.0826841	11608	34710	NA	NA	NA	-1
FBgn0052791	X	CG32791	3539447	585.563	0.0617479	-0.101888	0.0640517	56958	4274	0.148963	0.116967	0.239829	-1
FBgn0052792	X	ppk8	3564906	6.34961	0.332418	0.898101	2.78473	82417	12754	0.0919619	0.196897	0.229693	-1
FBgn0052797	X	CG32797	2425390	5.74712	-0.341876	-0.509279	1.71282	18629	6739	-0.0649967	-0.0318422	-0.00581669	1.14
FBgn0052803	X	CG32803	1901302	245.253	0.211372	-0.153167	-0.670018	1545	16094	1.09018	1.31603	0.813185	2.59
FBgn0052808	X	CG32808	1469255	287.827	0.163212	0.215782	-0.427384	6634	6667	0.659645	0.642921	0.963253	-1
FBgn0052811	X	CG32811	1298185	3.55036	-0.409604	1.21285	-0.871078	76619	12495	NA	NA	NA	10.06
FBgn0052813	X	CG32813	1386878	2979.09	-0.65944	-0.247309	-0.404785	12074	1364	0.444084	0.405617	0.422722	0.32
FBgn0052814	X	CG32814	1023247	71.6671	-0.337849	-0.133703	-0.692176	19847	19860	NA	NA	NA	-1
FBgn0052815	X	CG32815	935945	1815.92	-0.257196	-0.147714	-0.239038	11951	11942	0.92139	1.07043	1.07556	-1
FBgn0052816	X	CG32816	393651	890.905	0.59021	0.416582	-0.343924	79238	2237	0.0946159	0.116024	0.162391	-1
FBgn0052817	X	CG32817	479616	26.8	-0.370421	-0.124415	-1.50479	6727	25042	NA	NA	NA	4.1
FBgn0052819	X	CG32819	21619496	2.60288	-0.0384727	0.176652	-0.808871	234111	13561	NA	NA	NA	-1
FBgn0052820	X	CG32820	21613518	2.60288	-0.0384727	0.176652	-0.808871	228133	7583	NA	NA	NA	-1
FBgn0053080	X	CG33080	5713168	2846.86	-0.542035	-0.242129	-0.817611	23242	25954	0.464166	0.500326	0.682818	0.06
FBgn0053082	X	CG33082	1031938	154.086	-0.0515702	-0.409352	-0.584125	11156	11169	0.85134	0.742802	0.502379	-1
FBgn0053172	X	CG33172	15771324	266.119	0.0583838	-0.111277	-0.62393	22220	32889	0.7506	0.699079	0.662355	-1
FBgn0053177	X	CG33177	15081868	290.034	-0.144753	-0.18645	-0.748117	4551	12378	0.546857	0.745351	0.787279	-1
FBgn0053178	X	CG33178	15083422	12.4917	-0.524976	0.182059	-1.22774	2997	13932	0.612169	0.877894	0.732699	0.02
FBgn0053180	X	Ranbp16	15930526	2720.35	-0.0659746	-0.0656931	-0.324345	47747	17466	0.810757	0.923822	0.825587	4.87
FBgn0053181	X	CG33181	8503188	4310.87	-0.722535	-0.264062	-0.498437	57761	7791	0.0805175	0.106555	0.0905567	0.6
FBgn0053218	X	CR33218	2330492	14.0857	-1.12853	-2.80779	-1.30477	13082	2137	0.300134	0.209237	-0.0299537	9.89
FBgn0053221	X	CR33221	3798252	6.02629	-0.189159	0.0186651	-1.92372	2608	17247	NA	NA	NA	4.58
FBgn0053222	X	CR33222	7899870	2.53412	-1.60769	0.263625	-1.21548	3011	59681	NA	NA	NA	-1
FBgn0053223	X	CG33223	8474787	13.6562	-0.192058	1.09078	1.9903	43608	36192	NA	NA	NA	10.91
FBgn0053252	X	CG33252	16896701	6.17613	-0.798742	-1.81137	-2.18549	14063	14140	0.15977	0.14482	0.0948223	7.04
FBgn0053497	X	Sdic2	20184038	71.2752	-2.43905	-1.65382	-2.33252	24849	1873	NA	NA	NA	-1
FBgn0053513	X	Nmdar2	1495717	4399.89	-0.118102	-0.00811579	0.0542579	14128	14124	-0.300749	-0.410707	-0.399862	-1
FBgn0053517	X	Dop2R	20033693	1995.89	-0.208109	-0.236787	0.0701968	8999	8982	-0.0782489	-0.0374217	-0.0056255	0.03
FBgn0053542	X	upd3	18280914	36.6529	-0.799459	0.475256	-0.384665	93795	4882	0.220466	0.176222	0.318306	-1
FBgn0053548	X	msta	2209662	1310.39	-0.467649	-0.129909	-1.19529	22297	22412	0.396194	0.290881	0.341143	0.11
FBgn0053557	X	CG33557	10009629	5.63023	-0.130405	0.874777	-0.152774	62890	18472	0.11356	0.00479028	0.0690184	2.52
FBgn0053639	X	CG33639	18218444	913.5	-0.140214	-0.346388	-0.132445	119910	6161	0.0528003	0.0498215	0.100451	-1
FBgn0053963	X	CR33963	12660047	80.4586	0.130721	-0.688227	-0.489669	9113	6132	NA	NA	NA	0.24
FBgn0054015	X	CG34015	16447935	346.091	-0.0869427	-0.124957	-0.988822	4259	10834	1.01813	0.915094	0.499874	2.21
FBgn0054028	X	CG34028	9511843	5.06488	0.277606	-0.290461	1.61058	41366	15501	-0.0237121	-0.170678	-0.159287	-1
FBgn0054052	X	CR34052	2322011	2.16389	-0.272327	-1.58935	0.950648	21563	10618	NA	NA	NA	-1
FBgn0058469	X	CR40469	122599	285.993	-3.81984	0.736857	-3.75959	350290	78102	NA	NA	NA	1.87
FBgn0061196	X	SIP3	4960528	5.89333	1.15562	3.27117	2.41556	45764	22962	-0.393052	0.0156473	-0.395365	11.15
FBgn0061200	X	Nup153	16604850	8186.28	-0.141984	-0.188923	-0.67399	3184	3160	1.22572	1.4285	1.40492	0.73
FBgn0062413	X	Ctr1A	6664952	2195.74	0.486284	-0.149213	-0.873914	4242	4208	0.840248	0.854698	0.687552	1.58
FBgn0062565	X	Or19b	20095082	4.40243	-0.638884	-1.28862	0.739645	64107	64043	NA	NA	NA	-1
FBgn0065035	X	AlkB	15858756	398.249	0.10496	0.0202009	-0.565791	1903	24024	1.45446	0.960615	0.225505	1.17
FBgn0065046	X	snoRNA:U3:9B	10348253	124.516	0.589101	-1.18645	-1.33626	34331	435	NA	NA	NA	4.59
FBgn0065057	X	scaRNA:MeU2-C28	21051710	2.30559	-0.535829	-0.71493	-1.65827	1327	1508	NA	NA	NA	-1
FBgn0065071	X	snoRNA:Or-CD10	6531668	22.246	0.646122	0.363788	0.130492	2621	2623	NA	NA	NA	-1
FBgn0066114	X	GlcAT-I	4132022	1098.12	0.00602913	-0.205445	-0.571115	4218	5116	0.797804	0.707243	0.716102	0.74
FBgn0069973	X	CG40485	22961484	70.7573	-0.822537	0.749828	0.365371	47382	15301	0.155107	0.145458	0.191568	0.05
FBgn0082997	X	snoRNA:Psi28S-1232	6743745	26.3109	0.0450834	0.30835	-0.273014	68459	41190	NA	NA	NA	-1
FBgn0082998	X	snoRNA:Psi28S-1192d	17144001	52.1305	-0.122465	0.407938	-0.100337	6582	8682	NA	NA	NA	-1
FBgn0082999	X	snoRNA:Psi28S-1192c	17144173	30.7868	0.0577539	-0.0652673	-0.463106	6754	8854	NA	NA	NA	1.64
FBgn0083000	X	snoRNA:Psi28S-1192b	17144351	22.6712	-0.656495	-0.371157	-1.38805	6932	9032	NA	NA	NA	1.05
FBgn0083001	X	snoRNA:Psi28S-1192a	17144504	21.8095	-0.365687	-0.631109	-0.424346	7085	9185	NA	NA	NA	0.56
FBgn0083007	X	snoRNA:Psi28S-1135f	17145459	7.0158	-1.56282	-1.04627	-1.00079	8040	9326	NA	NA	NA	2.29
FBgn0083008	X	snoRNA:Psi28S-1135e	17145805	5.99152	-1.14763	-0.680349	-1.62084	8386	8980	NA	NA	NA	0.85
FBgn0083009	X	snoRNA:Psi28S-1135d	17146144	3.9811	-0.44578	0.391292	0.554965	8645	8641	NA	NA	NA	1.55
FBgn0083010	X	snoRNA:Psi28S-1135c	17146319	4.60774	-0.11557	0.30143	0.0981552	8470	8466	NA	NA	NA	1.21
FBgn0083011	X	snoRNA:Psi28S-1135b	17146473	4.59459	1.09292	-0.164259	-0.746122	8316	8312	NA	NA	NA	3.44
FBgn0083012	X	snoRNA:Psi28S-1135a	17146685	7.768	-0.24311	-0.680961	-1.44121	8104	8100	NA	NA	NA	0.75
FBgn0083013	X	snoRNA:Psi28S-1060	6742926	33.1045	-0.40989	-0.131991	-0.55612	69278	40371	NA	NA	NA	0.48
FBgn0083027	X	snoRNA:Psi18S-531	763158	286.406	0.288265	0.239692	-0.0741456	799	791	NA	NA	NA	0.66
FBgn0083040	X	snoRNA:Psi18S-1854c	17145279	7.87894	-0.687728	-0.424131	-0.939619	7860	9506	NA	NA	NA	0.4
FBgn0083041	X	snoRNA:Psi18S-1854b	17145626	5.07984	-1.07865	-1.13978	-1.09825	8207	9159	NA	NA	NA	0.94
FBgn0083042	X	snoRNA:Psi18S-1854a	17145972	3.62253	-0.848242	-0.699021	-1.79345	8553	8813	NA	NA	NA	3.21
FBgn0083167	X	Neb-cGP	10461307	9772.49	-0.19256	-0.0106438	-1.41975	2237	2272	0.895796	0.920013	0.746247	0.28
FBgn0083228	X	Frq2	18191009	3058.77	-0.0336211	-0.357937	0.215716	92475	8645	-0.108985	-0.0901683	0.0580277	0.22
FBgn0083940	X	RhoU	10117701	207.378	0.279846	0.256449	-0.000635258	45182	1964	0.206081	0.183723	0.199437	-1
FBgn0083979	X	Ir10a	11309870	10.8546	-0.0776723	-0.796159	-1.17061	50969	10744	0.0872991	0.124773	0.173713	-1
FBgn0083981	X	RunxA	20607012	153.969	-0.029103	-0.289658	0.294823	85072	16396	0.309224	0.187252	0.345684	-1
FBgn0085350	X	inaF-C	11729077	4.76672	-0.990594	-2.17495	-0.435294	5778	25803	0.311965	0.224218	0.270329	-1
FBgn0085351	X	inaF-A	11730142	6.76116	-0.657118	-0.319334	0.761621	6843	26868	0.260917	0.184543	0.218045	-1
FBgn0085352	X	CG34323	12070850	42.9196	0.102195	-0.444598	-0.859653	47606	19681	NA	NA	NA	1.75
FBgn0085353	X	CG34324	13457098	2.16956	0.823298	1.59661	1.47659	35904	35952	0.0639274	0.384657	0.325654	0.01
FBgn0085354	X	CG34325	16717930	2200.02	-0.117117	-0.232047	-0.776513	62854	1515	0.0834917	0.110433	0.135481	3.86
FBgn0085356	X	CG34327	17223391	15.5479	-0.919449	-0.94874	-3.43354	30197	30212	NA	NA	NA	-1
FBgn0085357	X	CG34328	18399817	11.917	0.209213	0.354279	-0.0129012	23791	2100	0.00955012	0.225695	0.229214	5.71
FBgn0085359	X	CG34330	19068624	3.03195	1.58595	1.66077	-0.642399	127775	49810	0.179491	0.187973	0.380909	0.08
FBgn0085360	X	CG34331	20123862	1095.78	0.0822692	-0.629106	-0.923912	35327	35263	0.0381885	-0.133893	-0.188717	0.07
FBgn0085361	X	CG34332	20141243	2.54799	-0.519299	0.51398	0.506354	17946	17882	NA	NA	NA	9.78
FBgn0085362	X	Vml	2276801	6.0216	0.935703	-1.85255	-1.36205	8552	8567	NA	NA	NA	-1
FBgn0085366	X	CG34337	7417473	338.423	-0.316952	0.0950118	-0.715514	96439	34772	0.112547	0.15966	0.0809835	-1
FBgn0085377	X	CG34348	11342303	621.67	0.523791	0.134702	-0.438206	18536	8604	1.01203	0.752493	0.816232	0.43
FBgn0085387	X	shakB	20844060	3882.07	-0.0940958	-0.542455	-0.213983	186295	7835	-0.242683	-0.233174	-0.22355	0.07
FBgn0085430	X	CG34401	18874012	4967.84	-0.199037	-0.147847	-0.212397	14197	14181	0.701563	0.726226	0.763033	1.39
FBgn0085437	X	CG34408	10225099	5773.49	-0.344865	-0.294622	-0.79836	220	198	0.9177	1.09373	1.00202	0.29
FBgn0085440	X	CG34411	13175439	148.073	-0.93024	-0.725142	-0.897501	25585	25599	0.277584	0.368028	0.431046	-1
FBgn0085443	X	spri	10537745	4222.65	-0.44929	-0.537506	-0.475053	60409	8313	0.269221	0.366914	0.374811	1.24
FBgn0085446	X	CG34417	6564972	23153.1	-0.344187	-0.671762	-1.26298	27068	27061	-0.0586634	-0.0521186	-0.0128953	0.36
FBgn0085451	X	CG34422	18849760	4828.58	-0.0910628	-0.127393	-0.131852	566	560	0.949763	1.01227	1.18132	0.64
FBgn0085478	X	CG34449	9340367	3697.56	-0.19757	0.119586	-0.0739041	8608	8590	0.635614	0.852169	0.813318	0.74
FBgn0085479	X	CG34450	9329751	37.716	-0.391941	-0.19344	-0.123695	2008	2026	NA	NA	NA	8.44
FBgn0085771	X	28SrRNA-Psi:CR40741	23240346	51.1833	-3.21101	-1.72484	-1.6504	231480	104737	NA	NA	NA	0.05
FBgn0085813	X	18SrRNA-Psi:CR41602	23212179	121.504	-4.09928	-1.59379	-1.49159	203313	111860	NA	NA	NA	1.35
FBgn0085819	X	28SrRNA-Psi:CR41609	23262219	20.8341	-3.42141	-1.77286	-1.15421	253353	82864	NA	NA	NA	0.1
FBgn0086044	X	snoRNA:Me28S-U1688	9929947	41.1136	-0.00568046	-0.600708	-0.928797	53368	8716	NA	NA	NA	-1
FBgn0086048	X	snoRNA:Me28S-U3344b	21050938	14.0411	0.169373	-0.461248	-0.514192	733	736	NA	NA	NA	-1
FBgn0086367	X	t	9220456	533.699	0.848485	-0.111735	-0.952544	34753	24405	0.150412	0.220795	0.235774	0.22
FBgn0086368	X	tw	786480	1205.79	0.737664	-0.251644	-1.20599	11769	6723	0.258799	0.314517	0.346965	-1
FBgn0086384	X	Mer	19691598	1758.67	-0.269913	-0.147487	-0.345558	2229	2237	0.946799	0.945988	0.969164	0.5
FBgn0086448	X	Gpi1	16360209	260.483	0.0528847	-0.182707	-0.679751	3580	3554	1.08185	0.668821	0.229203	1.36
FBgn0086450	X	su(r)	9199314	5738.27	0.209051	-0.157872	-0.844633	25210	3263	0.452636	0.414263	0.569313	0.21
FBgn0086558	X	Ubi-p5E	6278261	12412.8	-1.87499	-0.565994	-0.726592	1288	1280	0.606609	0.846587	0.213618	0.67
FBgn0086602	X	snoRNA:Psi28S-3436b	6742420	52.2896	-0.267777	-0.140627	-0.442612	69784	39865	NA	NA	NA	0.86
FBgn0086666	X	snoRNA:Psi28S-2179	764014	113.893	-0.223374	-0.400737	-0.449407	1655	1647	NA	NA	NA	1.04
FBgn0086667	X	snoRNA:Psi28S-3342	5524383	4.51472	-4.17781	-4.50207	-2.57372	92426	24368	NA	NA	NA	1.31
FBgn0086668	X	snoRNA:Psi28S-3436a	6742756	42.6866	-0.277731	-0.337255	-0.408592	69448	40201	NA	NA	NA	0.25
FBgn0086671	X	snoRNA:Psi28S-2876	17144900	33.4691	-0.117723	-0.315316	-0.371023	7481	9581	NA	NA	NA	0.51
FBgn0086675	X	fne	12933947	12930.2	0.409345	-0.236656	0.27058	22948	4331	0.0813649	0.162079	0.0965986	0.02
FBgn0086693	X	iav	6816067	145.487	-0.28431	-0.25664	-0.727504	3863	3876	0.810569	0.89047	1.22578	-1
FBgn0086778	X	nAChRalpha7	19337761	4074.27	-0.21926	-0.0911129	-0.141942	64657	7135	0.090608	0.193589	0.0960938	0.01
FBgn0086782	X	amn	19888084	74.9668	-0.725111	-0.639239	-0.532019	28640	10640	0.338397	0.0406126	0.0148742	-1
FBgn0086899	X	tlk	3754888	5636.45	-0.21899	-0.291723	-0.53664	36895	19924	0.759532	0.877729	0.948021	0.98
FBgn0250788	X	beta-Spec	17663371	42958.2	-0.268039	-0.558011	-0.72096	7802	7820	0.634706	0.591371	0.700184	0.76
FBgn0250862	X	CG42237	13119098	664.761	2.04402	-0.567359	-1.47265	28924	34626	0.115602	0.218008	0.236745	0.51
FBgn0250869	X	CG42240	6331935	938.473	-0.553042	-0.161584	-0.608505	39039	1387	0.447197	0.188599	0.243875	0.39
FBgn0250871	X	pot	11912334	7283.15	0.0552339	-0.241027	-0.905885	8570	8585	0.331606	0.275269	0.498363	0.23
FBgn0250874	X	ttm50	2731133	2878.61	-0.0347016	-0.332697	-0.961046	1174	2224	1.07503	1.15397	1.10683	2.04
FBgn0250904	X	CG34434	5615462	21.3158	0.666805	1.94625	-1.64012	1347	22280	0.697881	0.782552	0.682435	10.11
FBgn0259098	X	CG42246	7411586	356.56	-0.154531	0.227221	-0.803839	90552	28885	-0.0153427	-0.0133849	0.104799	0.67
FBgn0259101	X	CG42249	11102210	2838.96	-1.6012	-0.419134	-1.1359	42854	13629	0.188555	0.256397	0.266345	0.1
FBgn0259110	X	mmd	15960047	9187.14	-0.161469	-0.104446	-0.149387	36567	12055	0.0634444	0.0897671	0.0875973	0.01
FBgn0259149	X	CG42264	5774835	168.492	4.32129	1.49114	-1.5621	14034	14010	0.251658	0.40385	0.304383	-1
FBgn0259150	X	CG42265	5656714	6352.35	-0.216188	-0.312374	-0.140942	13302	13311	0.460458	0.482709	0.584373	0.06
FBgn0259162	X	RunxB	20552797	140.821	-0.22781	-0.693894	0.10579	30857	8868	0.247961	0.0454157	0.179788	-1
FBgn0259166	X	CG42271	14231063	1977.25	-0.175308	0.0298104	-0.538211	1511	46166	1.12252	1.2367	1.06423	1.31
FBgn0259168	X	mnb	17874959	3212.13	-0.0952855	-0.352169	-0.348573	7070	7075	0.713598	0.685977	0.680126	1.53
FBgn0259170	X	alpha-Man-I	10296375	2867.78	0.108248	-0.416682	-0.349975	71496	2536	0.266818	0.160796	0.278137	0.58
FBgn0259171	X	Pde9	12841445	2411.52	-0.285417	-0.125297	0.13106	36089	3440	0.0858825	0.146558	0.171297	0.4
FBgn0259188	X	Ir7f	7882982	4.88543	2.30329	1.50619	-0.625029	13877	73037	NA	NA	NA	-1
FBgn0259195	X	CG42299	15575315	14.6808	0.465958	0.810166	0.244307	8969	8967	NA	NA	NA	6.86
FBgn0259196	X	CG42300	15555649	37.6495	0.205606	0.942919	-0.273459	28635	26106	NA	NA	NA	10.57
FBgn0259198	X	CG42302	18725293	5.13385	-1.4681	0.00754826	-1.40742	64781	12795	NA	NA	NA	9.62
FBgn0259223	X	CG42323	18424707	11.7292	0.666109	-0.962941	0.0942173	48681	22790	-0.0609251	-0.035362	-0.0484001	-1
FBgn0259228	X	C3G	6792191	6900.62	-0.253541	-0.159083	-0.710725	20013	12262	0.532711	0.587276	0.623114	0.65
FBgn0259231	X	CCKLR-17D1	18717033	359.9	-0.325829	-0.30111	-0.18008	62514	21055	0.212654	0.181981	0.240996	-1
FBgn0259241	X	CG42339	11003811	1097.92	-0.28055	-0.128151	-0.100515	138012	13638	0.297103	0.29656	0.282044	-1
FBgn0259242	X	CG42340	6473723	967.305	-0.192138	-0.286978	0.00233451	60566	9917	0.153914	0.126534	0.212721	-1
FBgn0259245	X	CG42343	21439926	1931.15	-0.327083	-0.116964	-0.0412447	54541	53737	-0.172899	-0.146909	-0.100778	-1
FBgn0259677	X	CG42346	22858970	1037.25	-0.0280501	-0.509604	0.151854	149896	21548	0.498205	0.450425	0.405761	-1
FBgn0259680	X	Pkcdelta	12442937	4320.95	-0.37336	-0.295678	-0.637683	16802	16824	0.116633	0.0445326	0.152553	0.1
FBgn0259700	X	CG42354	16099002	2.86744	-1.32413	-1.36957	-1.27267	17493	7269	NA	NA	NA	0.48
FBgn0259722	X	CG42376	255200	1117.55	-0.168838	-0.0813731	-1.04963	217689	54499	NA	NA	NA	0.36
FBgn0259734	X	CG42388	9042390	1681.05	-0.0553321	-0.455166	-0.805219	51729	72	0.09502	0.0939914	0.255826	0.71
FBgn0259741	X	CG42395	9575686	42.4724	-0.399169	0.109348	-0.572307	2157	22478	1.05327	0.881067	0.748092	6.9
FBgn0259789	X	vfl	19775006	6145.92	-0.201492	-0.118824	-0.0726889	33357	8150	0.238673	0.190447	0.306359	-1
FBgn0259834	X	out	19316309	1119.68	-0.221724	-0.384118	-0.750623	43205	7417	0.181526	0.245018	0.291205	1.37
FBgn0259918	X	inaF-B	11728719	4.40636	-0.858933	-1.29913	0.23783	5420	25445	NA	NA	NA	0.01
FBgn0259923	X	Sep-04	16689694	2655.21	-0.179075	-0.354281	-0.472567	34618	6097	0.261896	0.203599	0.33978	0.19
FBgn0259926	X	CG42449	5683848	3.70118	1.46204	-0.51532	0.100682	6078	3366	0.312435	0.209764	0.590171	-1
FBgn0259927	X	CG42450	18821851	7219.42	-0.160125	-0.218891	-0.196289	27343	27349	0.135411	0.0290353	0.125167	0.26
FBgn0259993	X	CR42491	763212	764.9	0.287265	-0.0300725	-0.692678	853	845	NA	NA	NA	0.37
FBgn0259994	X	CG42492	5637081	18310.9	0.0733534	-0.397317	-0.120963	20272	661	0.264226	0.286191	0.334567	0.06
FBgn0260006	X	drd	15131532	3411.71	0.0284856	-0.520242	-0.749734	45113	12073	0.12192	0.171383	0.223187	0.4
FBgn0260400	X	elav	516230	7654.64	0.177822	-0.150464	0.1172	43341	32816	0.734719	0.813182	0.712315	0.13
FBgn0260450	X	CalpC	16327143	1511.18	0.234459	-0.0813591	-0.765665	6717	5593	0.746862	0.918984	0.821231	0.45
FBgn0260482	X	CG32599	14245100	116.162	-1.64372	-0.983727	-1.52512	12526	32129	0.414338	0.204681	0.540319	-1
FBgn0260484	X	HIP	3800360	883.462	0.0787791	0.66187	-0.743856	500	19355	NA	NA	NA	4.64
FBgn0260658	X	CG42541	3911037	1963.68	-0.151487	-0.286048	0.210384	43127	65180	0.175923	0.156064	0.295133	0.03
FBgn0260747	X	CG5010	17149824	6765.58	0.107795	-0.22116	-1.09966	4965	4961	0.707951	0.697278	0.755472	0.92
FBgn0260748	X	CG5004	17121785	3261.96	-0.30311	-0.493223	-0.685209	15634	13534	0.739409	0.658355	0.615685	0.99
FBgn0260753	X	Pdfr	2565423	329.086	-0.655418	0.0324032	-0.220005	33579	33885	0.0289052	0.00512594	0.0938883	0.3
FBgn0260771	X	Larp7	9244871	431.816	0.0818208	-0.159769	-0.673276	10338	10358	1.06503	1.31623	1.08737	1.56
FBgn0260780	X	wisp	11896931	42.5203	-2.29041	-1.55735	-2.93683	23973	23988	1.09921	1.19955	1.07325	-1
FBgn0260812	X	inaF-D	11726883	7.26964	0.393765	-1.66372	-0.595521	3584	23609	0.252328	0.306627	0.200707	-1
FBgn0260855	X	Sec22	807138	2634.57	0.319174	-0.222461	-0.98422	8889	8890	0.923242	0.987261	0.683443	0.81
FBgn0260858	X	Ykt6	7921187	2391.74	-0.211297	-0.241086	-0.872221	24328	38364	1.12819	0.983627	0.662773	1.47
FBgn0260867	X	CG42577	20259447	2.29921	1.9637	2.76495	0.782342	23157	24901	NA	NA	NA	5.05
FBgn0260868	X	CG42578	20446537	5.70878	-1.03655	2.16299	-1.165	24373	1437	NA	NA	NA	-1
FBgn0260871	X	CG42581	20096318	4.59775	-2.04679	2.21238	1.11447	62871	62807	NA	NA	NA	-1
FBgn0260938	X	tay	15881839	7432.1	-0.261117	-0.153575	-0.576264	940	941	1.23454	1.21719	1.19321	0.42
FBgn0260970	X	CG42593	7944889	4810.79	-0.0878965	-0.367354	-0.803288	14670	14662	0.764181	0.777418	0.928299	1.68
FBgn0260971	X	CG42594	4873704	975.069	-0.0271931	-0.279092	0.249768	41060	4385	0.321496	0.316269	0.406796	-1
FBgn0260986	X	mei-38	1477772	49.9514	0.883007	0.20063	-0.132428	3817	3821	0.619176	0.453648	0.297672	-1
FBgn0261085	X	Syt12	13363713	917.706	-0.00102496	-0.64544	-0.511384	21584	21600	0.186291	0.20358	0.230806	-1
FBgn0261244	X	inaE	13797603	3176.41	-0.244409	0.228728	-0.223536	8141	8161	0.417129	0.333945	0.456211	0.27
FBgn0261245	X	sing	16680540	24.734	0.328839	0.731998	-0.695386	25464	3057	0.514578	0.55954	0.683289	-1
FBgn0261260	X	mgl	9429312	9039.4	0.201409	-0.0206727	-0.340673	97553	13990	0.356802	0.340203	0.440602	1.5
FBgn0261277	X	rtv	11153237	445.064	0.0447154	-0.235085	-1.24067	8173	37398	0.288455	0.319545	0.316204	0.4
FBgn0261284	X	bou	6986837	1681.71	-0.0826386	-0.16802	-0.490142	174633	68693	-0.130686	0.139269	0.0280805	0.42
FBgn0261383	X	IntS6	5742958	2343.96	-0.26243	-0.303118	-0.450733	16881	1463	NA	NA	NA	1.07
FBgn0261444	X	CG3638	1225986	6617.73	-0.236831	-0.216403	-0.279436	7307	6174	NA	NA	NA	0.38
FBgn0261446	X	CG13377	261167	274.138	-0.0413022	-0.308738	-0.854912	211722	60466	NA	NA	NA	-1
FBgn0261461	X	RhoGAP18B	19151594	4733.55	-0.195536	-0.359028	0.220213	44805	3758	NA	NA	NA	0.54
FBgn0261522	X	CR42657	9688742	4.46804	0.597319	1.27876	-1.34096	1998	2000	NA	NA	NA	9.55
FBgn0261524	X	lic	13092565	1760.05	-0.00552288	-0.254132	-1.01056	2391	8093	NA	NA	NA	0.76
FBgn0261548	X	CG42666	1813693	1471.65	-0.287207	-0.817326	-0.744714	67291	67307	NA	NA	NA	4.9
FBgn0261549	X	rdgA	8968272	4058.68	-0.461443	-0.3673	-0.451046	62553	31063	NA	NA	NA	0.13
FBgn0261570	X	CG42684	17731075	5629.76	-0.323886	-0.256571	-0.491117	25011	2448	NA	NA	NA	0.92
FBgn0261573	X	CoRest	19526412	2799.05	0.172101	-0.103268	0.0261458	15983	3160	NA	NA	NA	1.65
FBgn0261592	X	RpS6	7900477	134158	-0.141494	-0.0359442	-0.606035	3618	59074	NA	NA	NA	0.46
FBgn0261593	X	RpS10b	19598918	87415.9	-0.109688	0.0354079	-0.645863	19649	7639	NA	NA	NA	0.4
FBgn0261609	X	eIF-2alpha	16446084	8143.26	0.15553	-0.0230251	-0.723259	2795	12685	NA	NA	NA	1.91
FBgn0261610	X	CG42699	5777064	1174.85	0.0272041	-0.0767435	-0.105107	11805	11781	NA	NA	NA	3.03
FBgn0261615	X	CG42704	7412982	10.4274	3.58525	4.0264	3.83452	91948	30281	NA	NA	NA	-1
FBgn0261617	X	nej	9676254	8651.92	-0.248565	-0.375035	-0.627089	8840	3917	NA	NA	NA	0.89
FBgn0261675	X	Npc1b	20937186	405.588	-1.93174	-1.94304	-0.768588	93169	19316	NA	NA	NA	0.05
FBgn0261703	X	gce	15308420	3323.24	-0.334672	0.0538241	-0.345453	138884	17765	NA	NA	NA	0.17
FBgn0261710	X	nocte	10468270	11687.8	0.0853584	-0.139365	-0.309408	4726	4691	NA	NA	NA	0.54
FBgn0261791	X	SmG	16640114	1019.38	0.160082	0.0889166	-0.754872	13050	13053	NA	NA	NA	2.37
FBgn0261793	X	Trf2	8421141	5924.48	-0.416332	-0.269765	-0.713207	10038	10015	NA	NA	NA	3.34
FBgn0261803	X	CG42749	5301177	764.57	1.1994	-0.720713	-1.44987	28182	41594	NA	NA	NA	-1
FBgn0261811	X	pico	19841137	2535.96	-0.314671	-0.20909	-0.465358	18307	25988	NA	NA	NA	1.63
FBgn0261834	X	CG42766	15977264	34.2084	-0.155201	-0.817324	1.17482	19350	19334	NA	NA	NA	7.11
FBgn0261835	X	CR42767	9558002	8.71101	0.794918	3.57964	0.572635	4793	4794	NA	NA	NA	11.17
FBgn0261873	X	sdt	8209511	8158.92	-0.181304	-0.104725	-0.19562	39048	1871	NA	NA	NA	0.44
FBgn0261927	X	CR42794	5697391	43.3611	-0.643846	0.287551	-0.0315774	7465	10177	NA	NA	NA	-1
FBgn0261930	X	vnd	590136	217.622	-1.17071	-1.19208	-0.576205	32933	10560	NA	NA	NA	0.02
FBgn0261954	X	east	2017753	6854.83	-0.252538	-0.535436	-0.510161	7216	7215	NA	NA	NA	0.47
FBgn0261955	X	kdn	6355976	53126	-0.274487	-0.299208	-0.942437	14998	15010	NA	NA	NA	0.39
FBgn0262101	X	CG42854	17246184	118.67	1.00185	0.551141	-0.0884418	39660	51045	NA	NA	NA	3.16
FBgn0262108	X	CR42861	13745202	231.904	-0.160121	0.329329	-0.342211	8823	9005	NA	NA	NA	0.48
FBgn0262111	X	f	17256953	782.802	1.1391	-0.603391	-0.561187	28891	40276	NA	NA	NA	-1
FBgn0262534	X	CG43088	14703006	52.9359	0.606858	0.291496	-0.124715	117902	52130	NA	NA	NA	4.33
FBgn0262606	X	CR43132	15690318	38.4355	0.443458	0.906052	-1.11329	40417	20232	NA	NA	NA	8.3
FBgn0262607	X	CG43133	18129881	25.944	-2.10248	-2.38256	-6.46708	31347	69773	NA	NA	NA	-1
FBgn0262608	X	CG43134	4247549	494.252	-0.0379452	-0.254303	-0.619475	114215	93678	NA	NA	NA	0.28
FBgn0262656	X	dm	3382428	4838.37	-0.148271	-0.615879	-0.532271	100061	8737	0.310425	0.227438	0.358842	0.51
FBgn0262685	X	CG43155	11468145	132.865	-0.632255	-0.443629	-0.956689	11151	9370	0.481307	0.460334	0.582478	-1
FBgn0262686	X	CG43156	11906660	7.87035	1.12344	-0.338291	-2.5872	14244	14259	NA	NA	NA	-1
FBgn0262687	X	CR43157	11919391	15.9096	-0.288587	1.56508	-0.772092	1513	1528	NA	NA	NA	7.75
FBgn0262699	X	rap	4673413	2116.95	0.070494	-0.167421	-0.35925	11136	11094	0.901807	0.751157	0.528501	2.06
FBgn0262730	X	CG14446	6230932	5849.81	0.100348	-0.302906	-0.219673	1072	1058	1.53654	1.59745	1.45712	0.26
FBgn0262734	X	Rbp2	16451818	10803.1	0.110632	-0.237199	-0.97456	376	6951	0.691096	0.799405	0.738432	0.53
FBgn0262735	X	Imp	10806073	13115.2	0.109623	-0.238072	-0.191327	34089	4058	0.662193	0.649009	0.613681	6.67
FBgn0262738	X	norpA	4344017	3630.97	-0.227929	-0.263201	-0.149584	17747	2790	0.800367	0.801477	0.838996	0.13
FBgn0262740	X	Evi5	11442454	3837.02	0.329116	-0.281893	-0.290008	14540	7100	0.447227	0.472064	0.522296	2.63
FBgn0262810	X	CG43181	350849	1.67014	0.0802053	1.16523	1.42174	122040	913	NA	NA	NA	-1
FBgn0262811	X	CG43182	353192	1143.03	1.98632	-0.207567	-0.489353	119697	3256	NA	NA	NA	-1
FBgn0262828	X	CR43199	7451291	81.8784	-0.485441	-0.497907	1.1343	130257	64255	NA	NA	NA	3.5
FBgn0262848	X	CR43212	11596600	42.5663	0.221576	-0.553798	-0.682245	16351	16411	NA	NA	NA	-1
FBgn0262866	X	S6kII	22533167	1085.98	-0.0466679	-0.141396	-0.328381	2504	2501	1.12715	1.35503	1.2109	0.99
FBgn0262874	X	CG43229	18138771	2.10689	-2.9978	-1.42303	-1.13489	40237	60883	NA	NA	NA	2.78
FBgn0262945	X	CR43264	5832056	120.692	-0.264699	0.0147703	-1.18295	43187	39659	NA	NA	NA	8.73
FBgn0262967	X	CR43278	7491114	2.05288	-1.50388	3.5388	0.430028	170080	24432	NA	NA	NA	11.82
FBgn0262976	X	lawc	8409833	1610.02	-0.292716	0.0595701	-0.0685958	5474	710	NA	NA	NA	0.42
FBgn0262979	X	CR43287	7708181	60.5746	-0.898382	-1.17199	-0.136734	16958	2254	NA	NA	NA	-1
FBgn0262991	X	CR43299	15663998	3.24579	1.40578	1.19083	0.444254	66737	30463	NA	NA	NA	5.12
FBgn0263005	X	CG43313	13104016	531.671	-0.252215	-0.543848	-1.06457	13842	19544	0.573818	0.525919	0.611525	0.44
FBgn0263072	X	CG43347	10611415	3592.76	-0.313945	-0.198297	0.0458186	13261	9001	0.303019	0.29401	0.397895	1.5
FBgn0263111	X	cac	11958183	7776.46	-0.175718	-0.361002	-0.201184	37279	361	0.249874	0.288554	0.261954	0.15
FBgn0263132	X	Cht6	10033824	18768.9	0.389639	-0.135489	-0.857573	38695	26097	-0.0492574	-0.112311	-0.119628	-1
FBgn0263215	X	CR43385	11741739	2.26852	2.85097	-0.127353	-1.4098	18440	38465	NA	NA	NA	-1
FBgn0263216	X	CG43386	9972010	2794.94	3.89501	0.465567	-1.40801	95431	5468	0.0467387	0.130765	0.0183935	-1
FBgn0263220	X	Hk	10248416	5195.79	-0.302634	-0.286908	-0.317586	23537	826	0.257867	0.289917	0.285695	0.12
FBgn0263237	X	Cdk7	5308224	539.721	-0.0237259	-0.291858	-0.53896	21135	48641	0.739998	0.488495	0.271719	2.33
FBgn0263257	X	Cngl	15413645	7409.65	0.141212	-0.0721235	0.374828	33659	5893	0.112817	0.133211	0.172797	0.02
FBgn0263258	X	chas	17685594	4258.79	0.000171298	-0.235463	-0.682728	20470	30043	0.264964	0.196287	0.35732	0.36
FBgn0263415	X	CR43461	6734317	112.997	0.0626848	0.0271279	0.251789	64333	31762	NA	NA	NA	4.94
FBgn0263457	X	CR43480	23091966	196.295	-0.380715	-0.450796	-0.286608	83100	8353	NA	NA	NA	-1
FBgn0263503	X	CR43492	18586721	12.3449	-0.0680194	-0.977088	-0.230878	48758	28806	NA	NA	NA	-1
FBgn0263504	X	CR43493	22489363	162.115	-0.283197	-1.75898	-0.48502	20637	46305	NA	NA	NA	-1
FBgn0263507	X	CR43496	6759050	329.898	-0.361226	-0.780282	-0.876952	53154	45403	NA	NA	NA	0.4
FBgn0263511	X	Vsx1	5603560	209.33	0.0638493	-0.00887984	0.0989749	13249	10477	0.379197	0.101555	0.310805	-1
FBgn0263512	X	Vsx2	5544555	89.2322	-0.0203589	0.22751	0.902051	72254	4196	0.0713536	0.125271	0.311035	-1
FBgn0263628	X	CR43637	2201240	21.4916	-0.878341	-1.11444	-0.93063	22336	13990	NA	NA	NA	6.06
FBgn0263665	X	CR43656	22871212	4.34629	0.837752	2.19947	1.18613	137654	9306	NA	NA	NA	5.52
FBgn0263705	X	Myo10A	10947443	7623.79	0.158431	0.0271097	-0.420411	81644	21660	0.330078	0.321886	0.430408	0.12
FBgn0263706	X	CG43658	17508674	2181.94	-0.08811	-0.434056	-0.42889	97670	18668	0.417285	0.41089	0.518636	0.79
FBgn0263747	X	CG43672	15775937	62.7608	0.344107	0.983886	-0.912043	25077	28276	0.420492	0.485806	0.69826	1.82
FBgn0263748	X	CG43673	15779680	14.0667	-0.821572	0.0294752	-1.54198	21334	24533	-0.250686	0.119327	0.0328061	0.02
FBgn0263769	X	CR43686	18369964	4.58111	-1.08155	-0.605135	-0.276038	4745	28644	NA	NA	NA	-1
FBgn0263772	X	CG43689	4084107	1950.79	-0.22178	-0.168617	0.202203	43697	4458	0.0558402	0.11134	0.180278	-1
FBgn0263829	X	CG34334	22874089	5.98351	-0.631236	1.99822	0.921837	134777	6429	NA	NA	NA	2.52
FBgn0263830	X	CG40486	22959473	263.443	-0.702825	1.02621	-0.742052	49393	13290	NA	NA	NA	0.45
FBgn0263968	X	nonC	6831309	4260.21	-0.242112	-0.15545	-0.619012	19105	19118	NA	NA	NA	1.82
FBgn0263987	X	spoon	5416626	10169.6	-0.00924438	-0.438289	-0.793695	1347	1327	NA	NA	NA	1.47
FBgn0263993	X	CG43736	6872734	6179.93	-0.308596	-0.0994819	-0.0407674	60530	15632	NA	NA	NA	0.82
FBgn0263994	X	CG43737	15182686	5864.05	-0.0855918	-0.206887	0.373349	96267	39081	NA	NA	NA	0.07
FBgn0263997	X	CG43740	10340723	957.08	-0.4197	0.0281772	-0.233683	41861	4404	NA	NA	NA	2.41
FBgn0264077	X	Cnx14D	16524191	10.99	-1.16015	0.0935026	0.807024	24448	10537	NA	NA	NA	8.8
FBgn0264078	X	Flo2	14886661	3332.66	0.0413335	-1.62355	-0.628298	58127	4071	NA	NA	NA	0.64
FBgn0264090	X	CG43759	18979482	1913.7	-0.10987	-0.296704	-0.117741	91273	14833	NA	NA	NA	-1
FBgn0264255	X	para	16494061	13142.6	0.000830638	-0.439728	-0.0211837	41867	7590	NA	NA	NA	0
FBgn0264268	X	CR43768	16889238	2.19323	-0.921378	-0.730406	-1.45626	6600	6677	NA	NA	NA	2.22
FBgn0264270	X	Sxl	7086303	10884.6	-0.496652	-0.269245	-0.631257	201916	20501	NA	NA	NA	0.34
FBgn0264380	X	CR43832	6592801	4.90787	-2.11505	-1.08053	-1.70321	54897	48873	NA	NA	NA	-1
FBgn0264381	X	CR43833	13755667	2.58231	-1.3751	0.353008	1.06717	15182	6372	NA	NA	NA	3.2
FBgn0264384	X	CR43836	9010949	32.4362	-0.634748	-0.79012	-1.04385	83170	11614	NA	NA	NA	-1
FBgn0264385	X	CR43837	6996840	13.2322	-0.121261	-0.453016	0.255961	184636	78696	NA	NA	NA	-1
FBgn0264386	X	Ca-alpha1T	6148284	8350.43	-0.286995	-0.319614	0.0195838	65015	14627	NA	NA	NA	0.29
FBgn0264389	X	opm	15065634	733.685	-0.403764	-0.341514	-1.0282	13470	3856	NA	NA	NA	1.1
FBgn0264390	X	CR43838	20760344	20.8731	-0.0659246	-0.556558	0.237324	238404	10837	NA	NA	NA	-1
FBgn0264393	X	CG43841	18439871	5.40563	6.65585	0.149069	0.848723	55808	26203	NA	NA	NA	0
FBgn0264394	X	CR43842	18461820	2.65546	-0.960768	0.294551	1.0292	33859	4254	NA	NA	NA	-1
FBgn0264395	X	CG43843	18459778	71.6589	0.569664	0.0731805	-0.149102	35901	6296	NA	NA	NA	1.7
FBgn0264445	X	CR43863	151985	2.00841	-1.11533	0.436958	-0.658163	320904	48716	NA	NA	NA	5.39
FBgn0264446	X	CR43864	1902880	43.3851	-0.249371	2.84747	-0.2464	1319	14516	NA	NA	NA	-1
FBgn0264449	X	CG43867	868096	4484.11	-0.156645	-0.140238	-0.0755651	55898	11883	NA	NA	NA	0.54
FBgn0264500	X	CR43899	10210408	7.6396	0.14085	-0.690979	-0.217628	14471	14468	NA	NA	NA	-1
FBgn0264502	X	CG43901	10914601	2665.99	-0.0124976	-0.110204	-0.158736	48802	11182	NA	NA	NA	-1
FBgn0264503	X	CG43902	10176885	1529.5	-0.288823	-0.374329	-0.0257128	47994	5858	NA	NA	NA	0.01
FBgn0264507	X	CR43906	262859	31.5775	-0.458315	0.163514	-0.288471	210030	62158	NA	NA	NA	0.61
FBgn0264542	X	CG43921	12542543	3995.42	-0.253884	-0.213672	0.000783174	59826	3834	NA	NA	NA	0.07
FBgn0264562	X	Hr4	1974948	1147.41	2.61763	-0.462667	-1.26541	50021	1609	NA	NA	NA	-1
FBgn0264598	X	PsGEF	2377392	3711.89	-0.110719	-0.364833	-0.239687	33818	11275	NA	NA	NA	0.2
FBgn0264674	X	CR43959	10259216	28.107	-0.419267	-0.719802	-0.597284	34337	1572	NA	NA	NA	-1
FBgn0264675	X	CR43960	12079869	11.3732	-0.661581	-0.107601	0.0238566	56625	10662	NA	NA	NA	-1
FBgn0264676	X	CR43961	12068669	5.7862	-0.137473	0.0285845	-0.669144	45425	21862	NA	NA	NA	-1
FBgn0264677	X	CR43962	22514672	4.45629	0.242297	0.557585	-1.89763	20999	20996	NA	NA	NA	-1
FBgn0264678	X	CR43963	12724288	58.8426	0.703577	0.0539499	0.182907	8174	4035	NA	NA	NA	1.35
FBgn0264691	X	Lst8	9605061	1639.7	-0.151212	-0.161423	-0.691509	18013	18043	NA	NA	NA	0.57
FBgn0264862	X	CR44053	16807638	2.04521	-0.482153	-1.44081	0.0556946	9269	9295	NA	NA	NA	-1
FBgn0264863	X	CR44054	11140423	2.47388	-0.680798	-0.799071	-2.47958	4641	24584	NA	NA	NA	-1
FBgn0264940	X	CR44109	22765594	2.8855	-0.670915	4.73893	2.83599	229923	114924	NA	NA	NA	1.52
FBgn0264942	X	CR44111	8920053	1.94897	-4.51782	-2.73898	-0.638772	14334	4542	NA	NA	NA	-1
FBgn0264954	X	fd3F	3806678	26.1265	-1.35179	-0.493194	-0.610439	5818	25673	NA	NA	NA	-1
FBgn0264955	X	CR44124	17578912	2.89192	0.763512	2.38421	1.20338	27432	409	NA	NA	NA	-1
FBgn0264960	X	CR44129	16815720	3.7431	-1.59908	-2.7403	-1.4133	17351	17377	NA	NA	NA	-1
FBgn0264975	X	Nrg	8536271	25297.6	-0.201916	-0.501038	-0.732743	24678	25292	NA	NA	NA	0.74
FBgn0265139	X	Gr2a	1453303	3.78411	-1.17403	0.136521	-2.12204	9318	9285	NA	NA	NA	-1
FBgn0265267	X	CG18258	17213142	54.8611	0.918196	-4.14896	-1.56846	19948	19963	NA	NA	NA	0.21
FBgn0265362	X	CG44303	6687191	17.653	0.783913	0.532859	-0.221515	17207	15364	NA	NA	NA	7.6
FBgn0265413	X	CG44325	9074408	12015.5	-0.564903	0.161878	-0.434807	19711	19711	NA	NA	NA	0.78
FBgn0265416	X	Neto	13486592	1084.77	0.150896	-0.136296	-0.0800954	65398	33575	NA	NA	NA	-1
FBgn0265428	X	CR44340	19495590	2.63128	-1.57896	-0.112976	-0.0971417	5516	5515	NA	NA	NA	-1
FBgn0265453	X	CR44353	15547573	2.32951	0.647746	0.788598	-0.613063	36711	18030	NA	NA	NA	-1
FBgn0265457	X	CR44357	7286124	2.34409	0.65091	0.96515	0.38784	2095	2109	NA	NA	NA	-1
FBgn0265464	X	Traf6	8155992	765.583	0.0255657	-0.0290661	-0.431922	7213	20941	NA	NA	NA	0.85
FBgn0265523	X	Smr	12713410	7117.29	-0.432201	-0.197123	-0.372304	2704	2676	NA	NA	NA	0.34
FBgn0265532	X	CR44382	2071949	8.16983	0.104781	0.392537	0.226557	6310	9496	NA	NA	NA	0.81
FBgn0265533	X	CR44383	15796687	19.6491	-0.657525	4.26742	-1.06717	4327	7526	NA	NA	NA	-1
FBgn0265534	X	CR44384	15807701	4.43277	-1.15659	-2.00859	-0.119717	6687	3488	NA	NA	NA	1.04
FBgn0265535	X	CG44385	11131876	15.9558	0.231553	-0.680906	-0.662122	13188	16037	NA	NA	NA	8.86
FBgn0265575	X	yin	3867452	908.856	0.192788	0.52062	-0.943888	6133	21595	NA	NA	NA	0.88
FBgn0265595	X	CG44422	11261081	1792.1	-0.352275	-0.627005	-0.189993	96797	7472	NA	NA	NA	0.53
FBgn0265596	X	CR44423	15636661	4.61832	0.286622	1.30183	-0.311105	52377	3126	NA	NA	NA	-1
FBgn0265597	X	rad	13033842	4780.56	-0.0714726	-0.115763	0.354636	46757	24668	NA	NA	NA	-1
FBgn0265598	X	Bx	18544118	1981.45	-0.160025	-0.183089	-0.0710001	48439	8973	NA	NA	NA	1.43
FBgn0265611	X	CR44429	15297764	63.4574	-0.616076	-0.614261	-0.554889	149540	14143	NA	NA	NA	-1
FBgn0265613	X	CR44431	21043787	6.9795	0.88681	1.20067	0.296374	6418	6415	NA	NA	NA	0.25
FBgn0265629	X	CG44437	13201716	111.027	0.0236661	-0.230444	0.0196341	692	678	NA	NA	NA	8.75
FBgn0265630	X	sno	13203586	3374.75	-0.0584114	-0.327521	-0.251647	2562	2548	NA	NA	NA	4.92
FBgn0265663	X	CR44470	2683337	12.9731	0.173044	-1.78797	0.0662881	35767	7728	NA	NA	NA	-1
FBgn0265664	X	CR44471	5434618	8.27009	-1.07498	0.473214	-0.7815	19339	16495	NA	NA	NA	-1
FBgn0265691	X	CR44498	6003612	81.9319	-0.647029	-0.897715	0.636817	79657	9715	NA	NA	NA	-1
FBgn0265692	X	CR44499	6013863	2.73527	1.08796	-1.39758	1.18718	69406	491	NA	NA	NA	-1
FBgn0265705	X	CR44512	19667382	23.636	-0.167661	-0.0724244	-0.621267	21987	4338	NA	NA	NA	-1
FBgn0265710	X	CR44517	9141103	7.24802	-0.460819	0.294719	0.0357741	3901	3891	NA	NA	NA	-1
FBgn0265717	X	CR44524	10893432	5.41196	-0.238235	0.372004	0.844801	27633	17813	NA	NA	NA	-1
FBgn0265725	X	CG44532	9162622	12.0469	0.690209	-0.00931655	-0.755045	11482	1508	NA	NA	NA	-1
FBgn0265726	X	NnaD	13705063	782.185	-0.793782	-0.485513	-1.06987	31316	26136	NA	NA	NA	4.36
FBgn0265767	X	zyd	23029433	1584.99	-0.11721	-0.199718	-0.298629	20567	12734	NA	NA	NA	0.57
FBgn0265784	X	CrebB	18372110	5403.96	-0.445146	-0.355797	-0.729288	2599	29807	NA	NA	NA	0.57
FBgn0265830	X	CR44619	12753219	19.2622	-0.346133	-0.0361128	-0.298345	7895	764	NA	NA	NA	-1
FBgn0265831	X	CR44620	13390397	28.9921	-0.0435455	-0.0854796	-0.346395	773	764	NA	NA	NA	-1
FBgn0265832	X	CR44621	13396095	4.40132	-1.69228	-2.53256	-1.30107	6471	3139	NA	NA	NA	-1
FBgn0265865	X	CR44654	13605005	16.5786	-0.8655	-0.748164	-1.41817	59169	1327	NA	NA	NA	-1
FBgn0265868	X	CR44657	14115515	1.7175	-0.180347	1.14186	1.53159	1979	1975	NA	NA	NA	-1
FBgn0265901	X	CR44690	2178316	22.6516	0.264846	-0.117368	-0.139052	588	8934	NA	NA	NA	-1
FBgn0265919	X	CR44708	18912552	27.1418	-0.239892	0.257354	-1.64846	24343	11770	NA	NA	NA	-1
FBgn0265966	X	CR44753	392531	3.80594	-1.3284	0.946666	0.140921	80358	3357	NA	NA	NA	-1
FBgn0265967	X	CR44754	16907245	41.9853	-0.526578	-0.504008	-0.309641	24607	24684	NA	NA	NA	-1
FBgn0265987	X	CR44766	10744879	17.8776	0.389106	0.272918	0.350994	15315	659	NA	NA	NA	1.41
FBgn0266000	X	CG44774	4929891	2833.02	0.133456	-0.0871756	0.137345	15127	2321	NA	NA	NA	6.32
FBgn0266005	X	CR44779	1068054	155.26	-0.0351716	2.02193	-0.105947	24960	7773	NA	NA	NA	1.62
FBgn0266019	X	rudhira	11827179	10426.5	-0.426764	-0.319076	-0.510318	1630	8297	NA	NA	NA	0.31
FBgn0266051	X	CR44816	6370802	1.81072	-0.746793	0.573545	-0.0300083	172	184	NA	NA	NA	0.15
FBgn0266052	X	CR44817	6637335	2.29175	-1.741	-0.582685	-0.807213	31859	4339	NA	NA	NA	-1
FBgn0266094	X	CR44831	14953021	59.8961	0.421995	0.55264	0.468283	99143	18230	NA	NA	NA	-1
FBgn0266095	X	CR44832	5791244	842.548	0.0537207	0.277981	-0.243774	2375	2370	NA	NA	NA	0
FBgn0266096	X	CR44833	5010257	4.92361	-0.562228	0.739438	-0.450048	65722	1430	NA	NA	NA	0.46
FBgn0266097	X	CR44834	5188484	3.80977	-2.96355	1.35212	1.1967	112505	1220	NA	NA	NA	8.68
FBgn0266098	X	rg	5170311	191.53	-0.258759	-0.892615	-0.0162631	94332	7134	NA	NA	NA	0.25
FBgn0266102	X	CR44839	644421	18.8965	-1.00764	-0.446177	-0.669163	8392	2937	NA	NA	NA	-1
FBgn0266115	X	CR44841	18805601	19.2239	-1.04008	0.790237	-0.708457	15527	15510	NA	NA	NA	-1
FBgn0266179	X	CR44885	19787443	1.64854	0.877684	1.30181	0.911905	45794	4287	NA	NA	NA	-1
FBgn0266180	X	CR44886	3330866	3.78429	0.010015	0.1386	0.701664	151623	2780	NA	NA	NA	0.37
FBgn0266182	X	CR44888	15497692	25.1197	-0.214856	-1.82174	0.105444	10838	12847	NA	NA	NA	-1
FBgn0266183	X	CR44889	19713377	14.2048	-0.772123	-0.176539	-0.681377	24008	17316	NA	NA	NA	-1
FBgn0266197	X	CR44892	498776	42.5273	-0.223613	-0.556961	-0.150284	25887	44202	NA	NA	NA	-1
FBgn0266199	X	CR44894	10161457	3.02189	0.216608	0.225807	-0.685691	63422	9406	NA	NA	NA	-1
FBgn0266200	X	CR44895	6745651	11.291	-0.24198	-1.59354	-2.31624	66553	43096	NA	NA	NA	-1
FBgn0266262	X	CR44957	4313379	31.411	1.32581	-0.0852901	0.96536	48385	27848	NA	NA	NA	-1
FBgn0266275	X	CR44960	15083184	38.3102	-0.0989992	-0.373065	-0.763914	3235	13694	NA	NA	NA	-1
FBgn0266279	X	CR44964	6747209	28.5462	0.65858	0.136753	-0.454151	64995	44654	NA	NA	NA	-1
FBgn0266281	X	CR44966	765694	2.70383	0.757323	-0.693717	0.149639	3335	3327	NA	NA	NA	-1
FBgn0266284	X	Ns3	1463032	2423.45	-0.175944	-0.218267	-0.682032	411	444	NA	NA	NA	0.78
FBgn0266348	X	CR44997	22727503	18.8141	-0.161483	-0.517538	-0.357645	191832	107579	NA	NA	NA	-1
FBgn0266349	X	CR44998	15335224	3.4451	-1.86211	-0.747383	-2.99417	112080	9039	NA	NA	NA	0.85
FBgn0266351	X	CR45000	15926934	11.4619	-0.452557	0.429198	0.143755	44155	21058	NA	NA	NA	-1
FBgn0266354	X	CG45002	17017900	3175.99	-0.270383	-0.339973	-0.18967	58874	10784	NA	NA	NA	0.06
FBgn0266361	X	CR45009	23008562	11.3326	-1.74502	-1.1208	-2.40132	304	303	NA	NA	NA	-1
FBgn0266375	X	IP3K2	13316468	2968.78	-0.374484	-0.218392	-0.483079	19342	3294	NA	NA	NA	0.4
FBgn0266376	X	CR45018	13306004	338.478	-0.0773267	0.472164	-0.0492051	8878	13758	NA	NA	NA	0.3
FBgn0266421	X	RPA3	11615468	432.026	0.220137	0.339373	-0.494725	35219	7377	NA	NA	NA	1.66
FBgn0266429	X	AstA-R1	3620630	468.99	-0.152974	-0.493658	0.0188197	79049	37283	NA	NA	NA	-1
FBgn0266430	X	CG45060	9868318	85.6126	-1.05626	-0.589331	-0.268524	8261	8261	NA	NA	NA	-1
FBgn0266457	X	CR45082	21508271	7.38868	-1.87533	-1.58531	-1.48145	122886	28539	NA	NA	NA	-1
FBgn0266568	X	yar	364735	10.0675	1.79539	2.45474	2.72843	108154	14799	NA	NA	NA	-1
FBgn0266569	X	CG42259	1046616	1006.6	0.127538	0.642104	-0.0401877	3522	108	NA	NA	NA	0.34
FBgn0266570	X	CG2982	4320591	1294.2	0.229903	-0.283213	-0.700205	41173	20636	NA	NA	NA	2.99
FBgn0266572	X	ebo	473799	2900.22	-0.171818	-0.152427	-0.719046	910	19225	NA	NA	NA	1.16
FBgn0266710	X	hog	14718607	18.3873	1.18878	1.64608	0.411957	109927	36529	NA	NA	NA	7.68
FBgn0266848	X	wap	22453433	5006.62	-0.197969	-0.401617	-0.690166	7931	31069	NA	NA	NA	1.09
FBgn0267001	X	Ten-a	12189456	7207.27	-0.036534	-0.184454	0.21249	166212	26883	NA	NA	NA	0.08
FBgn0267021	X	CR45465	20238750	32.6607	-0.316025	-0.28561	-0.719765	2460	4204	NA	NA	NA	-1
FBgn0267029	X	CR45473	141585	497.071	-0.191924	0.189784	0.100589	331304	59116	NA	NA	NA	0.29
FBgn0267030	X	CR45474	620505	12.0289	0.830135	0.561438	0.265107	2564	19809	NA	NA	NA	-1
FBgn0267033	X	mamo	13918321	19.7532	-1.41486	-0.817783	-0.00930877	78598	11506	NA	NA	NA	0.26
FBgn0267034	X	CR45478	2010122	2.68209	0.355763	-0.581365	1.10207	14847	14846	NA	NA	NA	-1
FBgn0267035	X	CR45479	2174667	66.159	1.34023	-0.004887	-1.05548	4237	12583	NA	NA	NA	0.05
FBgn0267036	X	CR45480	2270251	31.2365	0.0424675	-0.444258	-0.506562	2002	2017	NA	NA	NA	-1
FBgn0267037	X	CR45481	3970493	32.1043	1.17315	1.16003	0.605833	16329	6773	NA	NA	NA	-1
FBgn0267040	X	CR45484	4376060	3.85974	0.365406	-0.251768	0.639293	14296	14246	NA	NA	NA	1.45
FBgn0267041	X	CR45485	16307859	15.6739	-0.0915357	-0.853114	-1.26576	2165	2166	NA	NA	NA	0.04
FBgn0267057	X	CR45501	19746211	6.83529	-0.462487	0.289097	-0.71495	4562	4898	NA	NA	NA	-1
[truncated: 10,898 more rows]
