# Supplementary material for: RNA-on-X 1 and 2 in Drosophila melanogaster fulfill separate functions in dosage compensation
Source: PLoS Genet. 2018 Dec 10;14(12):e1007842. doi: 10.1371/journal.pgen.1007842 (PMC6301720; doi:10.1371/journal.pgen.1007842)
Supplement: S3 Table — (XLSX) [file pgen.1007842.s003.xlsx]

## Sheet: Sheet1
	WTrep1	WTrep3	WTrep4	roX1rep1	roX1rep2	roX1rep3	roX1rep4	roX2rep2	roX2rep3	roX2rep4	roX1roX2rep2	roX1roX2rep3	roX1roX2rep4
WTrep1	1
WTrep3	0.985178	1
WTrep4	0.984	0.998796	1
roX1rep1	0.984366	0.993209	0.99468	1
roX1rep2	0.982831	0.993271	0.995372	0.999313	1
roX1rep3	0.985355	0.996463	0.99682	0.993934	0.993713	1
roX1rep4	0.984802	0.996297	0.997883	0.994754	0.995407	0.998329	1
roX2rep2	0.951408	0.976606	0.984089	0.98203	0.986209	0.975971	0.982061	1
roX2rep3	0.974362	0.996104	0.995742	0.991387	0.99272	0.991279	0.99202	0.984689	1
roX2rep4	0.973566	0.993973	0.997308	0.993622	0.995349	0.993216	0.994841	0.992647	0.995599	1
roX1roX2rep2	0.974402	0.990514	0.992591	0.991958	0.994079	0.988299	0.990113	0.987062	0.994078	0.994621	1
roX1roX2rep3	0.977936	0.994374	0.995665	0.993657	0.995443	0.99215	0.99415	0.986069	0.996108	0.995821	0.998808	1
roX1roX2rep4	0.986271	0.993389	0.994864	0.992938	0.993482	0.993188	0.99343	0.977993	0.990209	0.99283	0.995478	0.996166	1
